# Supplementary material for: Bioinformatics and Deep Learning Approach to Discover Food-Derived Active Ingredients for Alzheimer’s Disease Therapy
Source: Foods. 2025 Jan 4;14(1):127. doi: 10.3390/foods14010127 (PMC11719994; doi:10.3390/foods14010127)
Supplement: Supplementary file 1 [file foods-14-00127-s001.zip]

Archive with 5 entries (5 files):
- Supplementary file S1.csv
- Supplementary file S2.csv
- Supplementary file S3.csv
- supplementary tables.pdf
- Suppl_Figure S1.tif
