# Supplementary material for: Bioinformatics and Deep Learning Approach to Discover Food-Derived Active Ingredients for Alzheimer’s Disease Therapy
Source: Foods. 2025 Jan 4;14(1):127. doi: 10.3390/foods14010127 (PMC11719994; doi:10.3390/foods14010127)
Supplement: Supplementary file 1 [file foods-14-00127-s001.zip › Supplementary file S1.csv]

CAS Number	SMILES	Chemical Name	Food
73-31-4	COC1=CC=C2NC=C(CCNC(C)=O)C2=C1	Melatonin	Milk (Cow)
73-31-4	COC1=CC=C2NC=C(CCNC(C)=O)C2=C1	Melatonin	Black walnut
478-43-3	OC(=O)C1=CC2=C(C(O)=C1)C(=O)C1=C(C=CC=C1O)C2=O	Rhein	Dock
478-43-3	OC(=O)C1=CC2=C(C(O)=C1)C(=O)C1=C(C=CC=C1O)C2=O	Rhein	Garden rhubarb
298-81-7	COC1=C2OC(=O)C=CC2=CC2=C1OC=C2	Xanthotoxin	Wild celery
298-81-7	COC1=C2OC(=O)C=CC2=CC2=C1OC=C2	Xanthotoxin	Fennel
298-81-7	COC1=C2OC(=O)C=CC2=CC2=C1OC=C2	Xanthotoxin	Lovage
298-81-7	COC1=C2OC(=O)C=CC2=CC2=C1OC=C2	Xanthotoxin	Carrot
298-81-7	COC1=C2OC(=O)C=CC2=CC2=C1OC=C2	Xanthotoxin	Wild carrot
298-81-7	COC1=C2OC(=O)C=CC2=CC2=C1OC=C2	Xanthotoxin	Celery stalks
298-81-7	COC1=C2OC(=O)C=CC2=CC2=C1OC=C2	Xanthotoxin	Parsley
298-81-7	COC1=C2OC(=O)C=CC2=CC2=C1OC=C2	Xanthotoxin	Parsnip
298-81-7	COC1=C2OC(=O)C=CC2=CC2=C1OC=C2	Xanthotoxin	Angelica
298-81-7	COC1=C2OC(=O)C=CC2=CC2=C1OC=C2	Xanthotoxin	Anise
298-81-7	COC1=C2OC(=O)C=CC2=CC2=C1OC=C2	Xanthotoxin	Caraway
298-81-7	COC1=C2OC(=O)C=CC2=CC2=C1OC=C2	Xanthotoxin	Coriander
298-81-7	COC1=C2OC(=O)C=CC2=CC2=C1OC=C2	Xanthotoxin	Black walnut
298-81-7	COC1=C2OC(=O)C=CC2=CC2=C1OC=C2	Xanthotoxin	Dill
298-81-7	COC1=C2OC(=O)C=CC2=CC2=C1OC=C2	Xanthotoxin	Fig
298-81-7	COC1=C2OC(=O)C=CC2=CC2=C1OC=C2	Xanthotoxin	Lambsquarters
104-93-8	COC1=CC=C(C)C=C1	1-Methoxy-4-methylbenzene	Garden tomato
104-93-8	COC1=CC=C(C)C=C1	1-Methoxy-4-methylbenzene	Milk (Cow)
494-99-5	COC1=C(OC)C=C(C)C=C1	1,2-Dimethoxy-4-methylbenzene	Black tea
494-99-5	COC1=C(OC)C=C(C)C=C1	1,2-Dimethoxy-4-methylbenzene	Green tea
494-99-5	COC1=C(OC)C=C(C)C=C1	1,2-Dimethoxy-4-methylbenzene	Herbal tea
494-99-5	COC1=C(OC)C=C(C)C=C1	1,2-Dimethoxy-4-methylbenzene	Red tea
33228-63-6	CCCCCCCCCCCCCCCCCCCCC\C=C\C(O)=O	(E)-2-Tetracosenoic acid	Breakfast cereal
3760-11-0	CCCCCC\C=C/C(O)=O	2-Nonenoic acid	Common mushroom
3760-11-0	CCCCCC\C=C/C(O)=O	2-Nonenoic acid	Oyster mushroom
FDB005433	[H]\C(CCCCCCCCCCCCCCCCCCC)=C(\[H])C(O)=O	Docosenoic acid	Common buckwheat
373-49-9	CCCCCCCCCCCCC\C=C\C(O)=O	Hexadecenoic acid	Parsley
373-49-9	CCCCCCCCCCCCC\C=C\C(O)=O	Hexadecenoic acid	Sesame
373-49-9	CCCCCCCCCCCCC\C=C\C(O)=O	Hexadecenoic acid	Muskmelon
373-49-9	CCCCCCCCCCCCC\C=C\C(O)=O	Hexadecenoic acid	Common buckwheat
373-49-9	CCCCCCCCCCCCC\C=C\C(O)=O	Hexadecenoic acid	Black walnut
373-49-9	CCCCCCCCCCCCC\C=C\C(O)=O	Hexadecenoic acid	Papaya
373-49-9	CCCCCCCCCCCCC\C=C\C(O)=O	Hexadecenoic acid	Peanut
62218-13-7	[H][C@@]1(OC2=C(C=C(\C=C\C3=CC(O)=CC(O)=C3)C=C2)[C@]1([H])C1=CC(O)=CC(O)=C1)C1=CC=C(O)C=C1	delta-Viniferin	Garden rhubarb
62218-13-7	[H][C@@]1(OC2=C(C=C(\C=C\C3=CC(O)=CC(O)=C3)C=C2)[C@]1([H])C1=CC(O)=CC(O)=C1)C1=CC=C(O)C=C1	delta-Viniferin	Grape wine
62218-13-7	[H][C@@]1(OC2=C(C=C(\C=C\C3=CC(O)=CC(O)=C3)C=C2)[C@]1([H])C1=CC(O)=CC(O)=C1)C1=CC=C(O)C=C1	delta-Viniferin	Red wine
6443-69-2	COC1=CC(C)=CC(OC)=C1OC	1,2,3-Trimethoxy-5-methylbenzene	Black tea
6443-69-2	COC1=CC(C)=CC(OC)=C1OC	1,2,3-Trimethoxy-5-methylbenzene	Green tea
6443-69-2	COC1=CC(C)=CC(OC)=C1OC	1,2,3-Trimethoxy-5-methylbenzene	Herbal tea
6443-69-2	COC1=CC(C)=CC(OC)=C1OC	1,2,3-Trimethoxy-5-methylbenzene	Red tea
6443-69-2	COC1=CC(C)=CC(OC)=C1OC	1,2,3-Trimethoxy-5-methylbenzene	Potato
108-88-3	CC1=CC=CC=C1	Toluene	Milk (Cow)
108-88-3	CC1=CC=CC=C1	Toluene	Coriander
108-88-3	CC1=CC=CC=C1	Toluene	Rosemary
108-88-3	CC1=CC=CC=C1	Toluene	Corn
108-88-3	CC1=CC=CC=C1	Toluene	Allspice
108-88-3	CC1=CC=CC=C1	Toluene	Apple
108-88-3	CC1=CC=CC=C1	Toluene	Blackberry
108-88-3	CC1=CC=CC=C1	Toluene	Cauliflower
108-88-3	CC1=CC=CC=C1	Toluene	Cherry tomato
108-88-3	CC1=CC=CC=C1	Toluene	Dill
108-88-3	CC1=CC=CC=C1	Toluene	Garden tomato
108-88-3	CC1=CC=CC=C1	Toluene	Green bell pepper
108-88-3	CC1=CC=CC=C1	Toluene	Guava
108-88-3	CC1=CC=CC=C1	Toluene	Orange bell pepper
108-88-3	CC1=CC=CC=C1	Toluene	Papaya
108-88-3	CC1=CC=CC=C1	Toluene	Parsley
108-88-3	CC1=CC=CC=C1	Toluene	Pepper
108-38-3	CC1=CC(C)=CC=C1	1,3-Dimethylbenzene	Potato
108-38-3	CC1=CC(C)=CC=C1	1,3-Dimethylbenzene	Corn
108-38-3	CC1=CC(C)=CC=C1	1,3-Dimethylbenzene	Blackberry
108-38-3	CC1=CC(C)=CC=C1	1,3-Dimethylbenzene	Cauliflower
108-38-3	CC1=CC(C)=CC=C1	1,3-Dimethylbenzene	Parsley
108-38-3	CC1=CC(C)=CC=C1	1,3-Dimethylbenzene	Sweet cherry
108-39-4	CC1=CC=CC(O)=C1	3-methylphenol	Eggplant
108-39-4	CC1=CC=CC(O)=C1	3-methylphenol	Black tea
108-39-4	CC1=CC=CC(O)=C1	3-methylphenol	Green tea
108-39-4	CC1=CC=CC(O)=C1	3-methylphenol	Herbal tea
108-39-4	CC1=CC=CC(O)=C1	3-methylphenol	Red tea
106-44-5	CC1=CC=C(O)C=C1	4-Methylphenol	Bilberry
106-44-6	CC1=CC=C(O)C=C2	5-Methylphenol	Peppermint
106-44-7	CC1=CC=C(O)C=C3	6-Methylphenol	Milk (Cow)
106-44-8	CC1=CC=C(O)C=C4	7-Methylphenol	Almond
106-44-9	CC1=CC=C(O)C=C5	8-Methylphenol	Breakfast cereal
106-44-10	CC1=CC=C(O)C=C6	9-Methylphenol	Eggplant
106-44-11	CC1=CC=C(O)C=C7	10-Methylphenol	Garden tomato
106-44-12	CC1=CC=C(O)C=C8	11-Methylphenol	Pepper
95-47-6	CC1=CC=CC=C1C	1,2-Dimethylbenzene	Blackberry
95-47-6	CC1=CC=CC=C1C	1,2-Dimethylbenzene	Cauliflower
95-47-6	CC1=CC=CC=C1C	1,2-Dimethylbenzene	Black walnut
95-47-6	CC1=CC=CC=C1C	1,2-Dimethylbenzene	Cucumber
95-47-6	CC1=CC=CC=C1C	1,2-Dimethylbenzene	Sweet cherry
95-47-6	CC1=CC=CC=C1C	1,2-Dimethylbenzene	Corn
95-47-6	CC1=CC=CC=C1C	1,2-Dimethylbenzene	Papaya
106-42-3	CC1=CC=C(C)C=C1	1,4-Dimethylbenzene	Corn
106-42-3	CC1=CC=C(C)C=C1	1,4-Dimethylbenzene	Blackberry
106-42-3	CC1=CC=C(C)C=C1	1,4-Dimethylbenzene	Cauliflower
106-42-3	CC1=CC=C(C)C=C1	1,4-Dimethylbenzene	Black walnut
106-42-3	CC1=CC=C(C)C=C1	1,4-Dimethylbenzene	Green bell pepper
106-42-3	CC1=CC=C(C)C=C1	1,4-Dimethylbenzene	Orange bell pepper
106-42-3	CC1=CC=C(C)C=C1	1,4-Dimethylbenzene	Parsley
106-42-3	CC1=CC=C(C)C=C1	1,4-Dimethylbenzene	Pepper
106-42-3	CC1=CC=C(C)C=C1	1,4-Dimethylbenzene	Pepper (C. frutescens)
106-42-3	CC1=CC=C(C)C=C1	1,4-Dimethylbenzene	Red bell pepper
66-97-7	O=C1OC2=CC3=C(C=CO3)C=C2C=C1	Psoralen	Wild celery
66-97-7	O=C1OC2=CC3=C(C=CO3)C=C2C=C1	Psoralen	Fennel
66-97-7	O=C1OC2=CC3=C(C=CO3)C=C2C=C1	Psoralen	Carrot
66-97-7	O=C1OC2=CC3=C(C=CO3)C=C2C=C1	Psoralen	Wild carrot
66-97-7	O=C1OC2=CC3=C(C=CO3)C=C2C=C1	Psoralen	Celery stalks
66-97-7	O=C1OC2=CC3=C(C=CO3)C=C2C=C1	Psoralen	Lovage
66-97-7	O=C1OC2=CC3=C(C=CO3)C=C2C=C1	Psoralen	Parsnip
66-97-7	O=C1OC2=CC3=C(C=CO3)C=C2C=C1	Psoralen	Parsley
66-97-7	O=C1OC2=CC3=C(C=CO3)C=C2C=C1	Psoralen	Fig
66-97-7	O=C1OC2=CC3=C(C=CO3)C=C2C=C1	Psoralen	Abalone
66-97-7	O=C1OC2=CC3=C(C=CO3)C=C2C=C1	Psoralen	Garden tomato (var.)
66-97-7	O=C1OC2=CC3=C(C=CO3)C=C2C=C1	Psoralen	Pepper
66-97-7	O=C1OC2=CC3=C(C=CO3)C=C2C=C1	Psoralen	Potato
66-97-7	O=C1OC2=CC3=C(C=CO3)C=C2C=C1	Psoralen	Sunflower
58.08.2	CN1C=NC2=C1C(=O)N(C)C(=O)N2C	Caffeine	Breakfast cereal
58.08.2	CN1C=NC2=C1C(=O)N(C)C(=O)N2C	Caffeine	Soy milk
58.08.2	CN1C=NC2=C1C(=O)N(C)C(=O)N2C	Caffeine	Syrup
58.08.2	CN1C=NC2=C1C(=O)N(C)C(=O)N2C	Caffeine	Hot chocolate
58.08.2	CN1C=NC2=C1C(=O)N(C)C(=O)N2C	Caffeine	Lemon
58.08.2	CN1C=NC2=C1C(=O)N(C)C(=O)N2C	Caffeine	Chocolate
58.08.2	CN1C=NC2=C1C(=O)N(C)C(=O)N2C	Caffeine	Cocoa powder
58.08.2	CN1C=NC2=C1C(=O)N(C)C(=O)N2C	Caffeine	Cocoa bean
58.08.2	CN1C=NC2=C1C(=O)N(C)C(=O)N2C	Caffeine	Green tea
58.08.2	CN1C=NC2=C1C(=O)N(C)C(=O)N2C	Caffeine	Black tea
58.08.2	CN1C=NC2=C1C(=O)N(C)C(=O)N2C	Caffeine	Robusta coffee
58.08.2	CN1C=NC2=C1C(=O)N(C)C(=O)N2C	Caffeine	Arabica coffee
112-37-8	CCCCCCCCCCC(O)=O	Undecanoic acid	Mandarin orange (Clementine, Tangerine)
112-37-8	CCCCCCCCCCC(O)=O	Undecanoic acid	Milk (Cow)
2363-71-5	CCCCCCCCCCCCCCCCCCCCC(O)=O	Henicosanoic acid	Milk (Cow)
2363-71-5	CCCCCCCCCCCCCCCCCCCCC(O)=O	Henicosanoic acid	Corn
506-50-3	CCCCCCCCCCCCCCCCCCCCCCCCCCCCCC(O)=O	Melissic acid A	Safflower
2433-96-7	CCCCCCCCCCCCCCCCCCCCCCC(O)=O	Tricosanoic acid	Milk (Cow)
2433-96-7	CCCCCCCCCCCCCCCCCCCCCCC(O)=O	Tricosanoic acid	Date
2433-96-7	CCCCCCCCCCCCCCCCCCCCCCC(O)=O	Tricosanoic acid	Papaya
143-07-7	CCCCCCCCCCCC(O)=O	Dodecanoic acid	Coconut
143-07-7	CCCCCCCCCCCC(O)=O	Dodecanoic acid	Oil palm
143-07-7	CCCCCCCCCCCC(O)=O	Dodecanoic acid	Ucuhuba
143-07-7	CCCCCCCCCCCC(O)=O	Dodecanoic acid	Sour cream
143-07-7	CCCCCCCCCCCC(O)=O	Dodecanoic acid	Milk (Cow)
143-07-7	CCCCCCCCCCCC(O)=O	Dodecanoic acid	Butter
143-07-7	CCCCCCCCCCCC(O)=O	Dodecanoic acid	Margarine
143-07-7	CCCCCCCCCCCC(O)=O	Dodecanoic acid	Shortening
143-07-7	CCCCCCCCCCCC(O)=O	Dodecanoic acid	Salmonidae (Salmon, Trout)
143-07-7	CCCCCCCCCCCC(O)=O	Dodecanoic acid	Catjang pea
143-07-7	CCCCCCCCCCCC(O)=O	Dodecanoic acid	Asparagus
143-07-7	CCCCCCCCCCCC(O)=O	Dodecanoic acid	Cocoa powder
143-07-7	CCCCCCCCCCCC(O)=O	Dodecanoic acid	Rainbow trout
143-07-7	CCCCCCCCCCCC(O)=O	Dodecanoic acid	Cassava
143-07-7	CCCCCCCCCCCC(O)=O	Dodecanoic acid	Sockeye salmon
143-07-7	CCCCCCCCCCCC(O)=O	Dodecanoic acid	Columbidae (Dove, Pigeon)
143-07-7	CCCCCCCCCCCC(O)=O	Dodecanoic acid	Soy bean
143-07-7	CCCCCCCCCCCC(O)=O	Dodecanoic acid	Broad bean
143-07-7	CCCCCCCCCCCC(O)=O	Dodecanoic acid	Green zucchini
143-07-7	CCCCCCCCCCCC(O)=O	Dodecanoic acid	Yellow zucchini
112-05-0	CCCCCCCCC(O)=O	Nonanoic acid	Milk (Cow)
112-05-0	CCCCCCCCC(O)=O	Nonanoic acid	Butter
112-05-0	CCCCCCCCC(O)=O	Nonanoic acid	Buttermilk
112-05-0	CCCCCCCCC(O)=O	Nonanoic acid	Cashew nut
112-05-0	CCCCCCCCC(O)=O	Nonanoic acid	Cheese
112-05-0	CCCCCCCCC(O)=O	Nonanoic acid	Chinese cinnamon
112-05-0	CCCCCCCCC(O)=O	Nonanoic acid	Chocolate
112-05-0	CCCCCCCCC(O)=O	Nonanoic acid	Cinnamon
112-05-0	CCCCCCCCC(O)=O	Nonanoic acid	Clupeinae (Herring, Sardine, Sprat)
112-05-0	CCCCCCCCC(O)=O	Nonanoic acid	Cocoa bean
112-05-0	CCCCCCCCC(O)=O	Nonanoic acid	Coconut
112-05-0	CCCCCCCCC(O)=O	Nonanoic acid	Common oregano
112-05-0	CCCCCCCCC(O)=O	Nonanoic acid	Black walnut
112-05-0	CCCCCCCCC(O)=O	Nonanoic acid	Cream
112-05-0	CCCCCCCCC(O)=O	Nonanoic acid	Domestic pig
112-05-0	CCCCCCCCC(O)=O	Nonanoic acid	Dried milk
112-05-0	CCCCCCCCC(O)=O	Nonanoic acid	Fig
112-05-0	CCCCCCCCC(O)=O	Nonanoic acid	Garlic
112-05-0	CCCCCCCCC(O)=O	Nonanoic acid	Hot chocolate
112-05-0	CCCCCCCCC(O)=O	Nonanoic acid	Hyssop
124-07-2	CCCCCCCC(O)=O	Octanoic acid	Coconut
124-07-3	CCCCCCCC(O)=O	Octanoic acid	Oil palm
124-07-4	CCCCCCCC(O)=O	Octanoic acid	Butter
124-07-5	CCCCCCCC(O)=O	Octanoic acid	Sour cream
124-07-6	CCCCCCCC(O)=O	Octanoic acid	Margarine-like spread
124-07-7	CCCCCCCC(O)=O	Octanoic acid	Milk (Cow)
124-07-8	CCCCCCCC(O)=O	Octanoic acid	Cream
124-07-9	CCCCCCCC(O)=O	Octanoic acid	Cheese
124-07-10	CCCCCCCC(O)=O	Octanoic acid	Shortening
124-07-11	CCCCCCCC(O)=O	Octanoic acid	Common thyme
124-07-12	CCCCCCCC(O)=O	Octanoic acid	Dried milk
124-07-13	CCCCCCCC(O)=O	Octanoic acid	Muskmelon
124-07-14	CCCCCCCC(O)=O	Octanoic acid	Chocolate
124-07-15	CCCCCCCC(O)=O	Octanoic acid	Margarine
124-07-16	CCCCCCCC(O)=O	Octanoic acid	Milk (Other mammals)
124-07-17	CCCCCCCC(O)=O	Octanoic acid	Cashew nut
124-07-18	CCCCCCCC(O)=O	Octanoic acid	Cow milk, pasteurized, vitamin D added, 3.25% fat
124-07-19	CCCCCCCC(O)=O	Octanoic acid	Kefir
124-07-20	CCCCCCCC(O)=O	Octanoic acid	Other fermented milk
124-07-21	CCCCCCCC(O)=O	Octanoic acid	Zwieback
124-07-22	CCCCCCCC(O)=O	Octanoic acid	Yogurt
124-07-23	CCCCCCCC(O)=O	Octanoic acid	Watermelon
124-07-24	CCCCCCCC(O)=O	Octanoic acid	Cow milk, pasteurized, vitamin A + D added, 2% fat
124-07-25	CCCCCCCC(O)=O	Octanoic acid	Black walnut
124-07-26	CCCCCCCC(O)=O	Octanoic acid	Liquor
124-07-27	CCCCCCCC(O)=O	Octanoic acid	Allium
124-07-28	CCCCCCCC(O)=O	Octanoic acid	Fig
124-07-29	CCCCCCCC(O)=O	Octanoic acid	Triticale
124-07-30	CCCCCCCC(O)=O	Octanoic acid	Curry powder
124-07-31	CCCCCCCC(O)=O	Octanoic acid	Hot chocolate
506-30-9	CCCCCCCCCCCCCCCCCCCC(O)=O	Eicosanic acid	Horseradish tree
506-30-9	CCCCCCCCCCCCCCCCCCCC(O)=O	Eicosanic acid	Peanut
506-46-7	CCCCCCCCCCCCCCCCCCCCCCCCCC(O)=O	Hexacosanoic acid	Mung bean
506-46-7	CCCCCCCCCCCCCCCCCCCCCCCCCC(O)=O	Hexacosanoic acid	Fig
506-46-7	CCCCCCCCCCCCCCCCCCCCCCCCCC(O)=O	Hexacosanoic acid	Safflower
646-30-0	CCCCCCCCCCCCCCCCCCC(O)=O	Nonadecanoic acid	Milk (Cow)
646-30-0	CCCCCCCCCCCCCCCCCCC(O)=O	Nonadecanoic acid	Black elderberry
646-30-0	CCCCCCCCCCCCCCCCCCC(O)=O	Nonadecanoic acid	Dandelion
646-30-0	CCCCCCCCCCCCCCCCCCC(O)=O	Nonadecanoic acid	Garden onion
646-30-0	CCCCCCCCCCCCCCCCCCC(O)=O	Nonadecanoic acid	Peanut
557-59-5	CCCCCCCCCCCCCCCCCCCCCCCC(O)=O	Carnaubic acid	Adzuki bean
557-59-5	CCCCCCCCCCCCCCCCCCCCCCCC(O)=O	Carnaubic acid	Arabica coffee
557-59-5	CCCCCCCCCCCCCCCCCCCCCCCC(O)=O	Carnaubic acid	Common buckwheat
557-59-5	CCCCCCCCCCCCCCCCCCCCCCCC(O)=O	Carnaubic acid	Green bell pepper
557-59-5	CCCCCCCCCCCCCCCCCCCCCCCC(O)=O	Carnaubic acid	Orange bell pepper
557-59-5	CCCCCCCCCCCCCCCCCCCCCCCC(O)=O	Carnaubic acid	Pepper
557-59-5	CCCCCCCCCCCCCCCCCCCCCCCC(O)=O	Carnaubic acid	Red bell pepper
557-59-5	CCCCCCCCCCCCCCCCCCCCCCCC(O)=O	Carnaubic acid	Yellow bell pepper
506-12-7	CCCCCCCCCCCCCCCCC(O)=O	Heptadecanoic acid	Milk (Cow)
506-12-7	CCCCCCCCCCCCCCCCC(O)=O	Heptadecanoic acid	Cinnamon
506-12-7	CCCCCCCCCCCCCCCCC(O)=O	Heptadecanoic acid	Cashew nut
506-12-7	CCCCCCCCCCCCCCCCC(O)=O	Heptadecanoic acid	Oyster mushroom
506-12-7	CCCCCCCCCCCCCCCCC(O)=O	Heptadecanoic acid	Soy bean
506-12-7	CCCCCCCCCCCCCCCCC(O)=O	Heptadecanoic acid	Green bean
506-12-7	CCCCCCCCCCCCCCCCC(O)=O	Heptadecanoic acid	Green bell pepper
506-12-7	CCCCCCCCCCCCCCCCC(O)=O	Heptadecanoic acid	Green zucchini
506-12-7	CCCCCCCCCCCCCCCCC(O)=O	Heptadecanoic acid	Orange bell pepper
506-12-7	CCCCCCCCCCCCCCCCC(O)=O	Heptadecanoic acid	Pepper (C. frutescens)
506-12-7	CCCCCCCCCCCCCCCCC(O)=O	Heptadecanoic acid	Red bell pepper
506-12-7	CCCCCCCCCCCCCCCCC(O)=O	Heptadecanoic acid	White mustard
506-12-7	CCCCCCCCCCCCCCCCC(O)=O	Heptadecanoic acid	Yellow bell pepper
112-85-6	CCCCCCCCCCCCCCCCCCCCCC(O)=O	Behnic acid	Corn
112-85-6	CCCCCCCCCCCCCCCCCCCCCC(O)=O	Behnic acid	Black walnut
112-85-6	CCCCCCCCCCCCCCCCCCCCCC(O)=O	Behnic acid	Common walnut
112-85-6	CCCCCCCCCCCCCCCCCCCCCC(O)=O	Behnic acid	Fig
112-85-6	CCCCCCCCCCCCCCCCCCCCCC(O)=O	Behnic acid	Garden onion
112-85-6	CCCCCCCCCCCCCCCCCCCCCC(O)=O	Behnic acid	Garden tomato
112-85-6	CCCCCCCCCCCCCCCCCCCCCC(O)=O	Behnic acid	Garlic
112-85-6	CCCCCCCCCCCCCCCCCCCCCC(O)=O	Behnic acid	Ginger
112-85-6	CCCCCCCCCCCCCCCCCCCCCC(O)=O	Behnic acid	Ginseng
112-85-6	CCCCCCCCCCCCCCCCCCCCCC(O)=O	Behnic acid	Pepper
112-85-6	CCCCCCCCCCCCCCCCCCCCCC(O)=O	Behnic acid	Safflower
112-85-6	CCCCCCCCCCCCCCCCCCCCCC(O)=O	Behnic acid	Potato
38232-01-8	CCCCCCCCCCCCCCCCCCCCCCCCCCCCCCC(O)=O	Melissic acid	Dandelion
38232-01-8	CCCCCCCCCCCCCCCCCCCCCCCCCCCCCCC(O)=O	Melissic acid	Orange mint
4250-38-8	CCCCCCCCCCCCCCCCCCCCCCCCCCCCC(O)=O	Nonacosanoic acid	Safflower
506-48-9	CCCCCCCCCCCCCCCCCCCCCCCCCCCC(O)=O	Octacosanoic acid	Safflower
111-14-8	CCCCCCC(O)=O	Heptanoic acid	Mandarin orange (Clementine, Tangerine)
111-14-8	CCCCCCC(O)=O	Heptanoic acid	Milk (Cow)
111-14-8	CCCCCCC(O)=O	Heptanoic acid	Black walnut
111-14-8	CCCCCCC(O)=O	Heptanoic acid	Green zucchini
111-14-8	CCCCCCC(O)=O	Heptanoic acid	Yellow zucchini
111-14-8	CCCCCCC(O)=O	Heptanoic acid	Breakfast cereal
111-14-8	CCCCCCC(O)=O	Heptanoic acid	Soy bean
111-14-8	CCCCCCC(O)=O	Heptanoic acid	Wheat bread
111-14-8	CCCCCCC(O)=O	Heptanoic acid	Red bell pepper
111-14-8	CCCCCCC(O)=O	Heptanoic acid	Bean
111-14-8	CCCCCCC(O)=O	Heptanoic acid	Common bean
111-14-8	CCCCCCC(O)=O	Heptanoic acid	Safflower
111-14-8	CCCCCCC(O)=O	Heptanoic acid	Cheese
1002-84-2	CCCCCCCCCCCCCCC(O)=O	Pentadecanoic acid	Milk (Cow)
1002-84-2	CCCCCCCCCCCCCCC(O)=O	Pentadecanoic acid	Peanut
1002-84-2	CCCCCCCCCCCCCCC(O)=O	Pentadecanoic acid	Chocolate
1002-84-2	CCCCCCCCCCCCCCC(O)=O	Pentadecanoic acid	Cheese
1002-84-2	CCCCCCCCCCCCCCC(O)=O	Pentadecanoic acid	Safflower
638-53-9	CCCCCCCCCCCCC(O)=O	Tridecanoic acid	Milk (Cow)
638-53-9	CCCCCCCCCCCCC(O)=O	Tridecanoic acid	Coconut
334-48-5	CCCCCCCCCC(O)=O	Decanoic acid	Milk (Cow)
334-48-5	CCCCCCCCCC(O)=O	Decanoic acid	Coconut
334-48-5	CCCCCCCCCC(O)=O	Decanoic acid	Sour cream
334-48-5	CCCCCCCCCC(O)=O	Decanoic acid	Cheese
334-48-5	CCCCCCCCCC(O)=O	Decanoic acid	Ginger
334-48-5	CCCCCCCCCC(O)=O	Decanoic acid	Chocolate
334-48-5	CCCCCCCCCC(O)=O	Decanoic acid	Safflower
334-48-5	CCCCCCCCCC(O)=O	Decanoic acid	Peanut
334-48-5	CCCCCCCCCC(O)=O	Decanoic acid	Bean
334-48-5	CCCCCCCCCC(O)=O	Decanoic acid	Black walnut
544-63-8	CCCCCCCCCCCCCC(O)=O	Tetradecanoic acid	Milk (Cow)
544-63-8	CCCCCCCCCCCCCC(O)=O	Tetradecanoic acid	Coconut
544-63-8	CCCCCCCCCCCCCC(O)=O	Tetradecanoic acid	Sour cream
544-63-8	CCCCCCCCCCCCCC(O)=O	Tetradecanoic acid	Cheese
544-63-8	CCCCCCCCCCCCCC(O)=O	Tetradecanoic acid	Ginger
544-63-8	CCCCCCCCCCCCCC(O)=O	Tetradecanoic acid	Chocolate
544-63-8	CCCCCCCCCCCCCC(O)=O	Tetradecanoic acid	Safflower
544-63-8	CCCCCCCCCCCCCC(O)=O	Tetradecanoic acid	Peanut
544-63-8	CCCCCCCCCCCCCC(O)=O	Tetradecanoic acid	Bean
544-63-8	CCCCCCCCCCCCCC(O)=O	Tetradecanoic acid	Black walnut
57.10.3	CCCCCCCCCCCCCCCC(O)=O	Hexadecanoic acid	Milk (Cow)
57.10.3	CCCCCCCCCCCCCCCC(O)=O	Hexadecanoic acid	Coconut
57.10.3	CCCCCCCCCCCCCCCC(O)=O	Hexadecanoic acid	Sour cream
57.10.3	CCCCCCCCCCCCCCCC(O)=O	Hexadecanoic acid	Cheese
57.10.3	CCCCCCCCCCCCCCCC(O)=O	Hexadecanoic acid	Ginger
57.10.3	CCCCCCCCCCCCCCCC(O)=O	Hexadecanoic acid	Chocolate
57.10.3	CCCCCCCCCCCCCCCC(O)=O	Hexadecanoic acid	Safflower
57.10.3	CCCCCCCCCCCCCCCC(O)=O	Hexadecanoic acid	Peanut
57.10.3	CCCCCCCCCCCCCCCC(O)=O	Hexadecanoic acid	Bean
57.10.3	CCCCCCCCCCCCCCCC(O)=O	Hexadecanoic acid	Black walnut
57.11.4	CCCCCCCCCCCCCCCCCC(O)=O	Octadecanoic acid	Milk (Cow)
57.11.4	CCCCCCCCCCCCCCCCCC(O)=O	Octadecanoic acid	Coconut
57.11.4	CCCCCCCCCCCCCCCCCC(O)=O	Octadecanoic acid	Sour cream
57.11.4	CCCCCCCCCCCCCCCCCC(O)=O	Octadecanoic acid	Cheese
57.11.4	CCCCCCCCCCCCCCCCCC(O)=O	Octadecanoic acid	Ginger
57.11.4	CCCCCCCCCCCCCCCCCC(O)=O	Octadecanoic acid	Chocolate
57.11.4	CCCCCCCCCCCCCCCCCC(O)=O	Octadecanoic acid	Safflower
57.11.4	CCCCCCCCCCCCCCCCCC(O)=O	Octadecanoic acid	Peanut
57.11.4	CCCCCCCCCCCCCCCCCC(O)=O	Octadecanoic acid	Bean
57.11.4	CCCCCCCCCCCCCCCCCC(O)=O	Octadecanoic acid	Black walnut
482-45-1	CC(C)=CCOC1=C2C=CC(=O)OC2=CC2=C1C=CO2	Isoimperatorin	Lemon
482-45-1	CC(C)=CCOC1=C2C=CC(=O)OC2=CC2=C1C=CO2	Isoimperatorin	Lime
482-45-1	CC(C)=CCOC1=C2C=CC(=O)OC2=CC2=C1C=CO2	Isoimperatorin	Parsley
482-45-1	CC(C)=CCOC1=C2C=CC(=O)OC2=CC2=C1C=CO2	Isoimperatorin	Parsnip
482-45-1	CC(C)=CCOC1=C2C=CC(=O)OC2=CC2=C1C=CO2	Isoimperatorin	Wild celery
104700-96-1	CC(CC\C=C(/C)CO)C1CCC2(C)C3=CCC4C(C)(C)C(O)CCC4(C)C3=CCC12C	Ganoderol B	Common mushroom
104700-96-1	CC(CC\C=C(/C)CO)C1CCC2(C)C3=CCC4C(C)(C)C(O)CCC4(C)C3=CCC12C	Ganoderol B	Oyster mushroom
92-61-5	COC1=C(O)C=C2OC(=O)C=CC2=C1	Scopoletin	Corn
92-61-5	COC1=C(O)C=C2OC(=O)C=CC2=C1	Scopoletin	Black walnut
92-61-5	COC1=C(O)C=C2OC(=O)C=CC2=C1	Scopoletin	Common walnut
92-61-5	COC1=C(O)C=C2OC(=O)C=CC2=C1	Scopoletin	Fig
92-61-5	COC1=C(O)C=C2OC(=O)C=CC2=C1	Scopoletin	Garden onion
92-61-5	COC1=C(O)C=C2OC(=O)C=CC2=C1	Scopoletin	Garden tomato
92-61-5	COC1=C(O)C=C2OC(=O)C=CC2=C1	Scopoletin	Garlic
92-61-5	COC1=C(O)C=C2OC(=O)C=CC2=C1	Scopoletin	Ginger
92-61-5	COC1=C(O)C=C2OC(=O)C=CC2=C1	Scopoletin	Ginseng
92-61-5	COC1=C(O)C=C2OC(=O)C=CC2=C1	Scopoletin	Pepper
92-61-5	COC1=C(O)C=C2OC(=O)C=CC2=C1	Scopoletin	Safflower
92-61-5	COC1=C(O)C=C2OC(=O)C=CC2=C1	Scopoletin	Potato
36062-04-1	COC1=CC(CCC(=O)CC(=O)CCC2=CC(OC)=C(O)C=C2)=CC=C1O	Tetrahydrocurcumin	Curcuma longa
480-41-1	[H][C@]1(CC(=O)C2=C(O1)C=C(O)C=C2O)C1=CC=C(O)C=C1	(S)-Naringenin	Milk (Cow)
480-41-1	[H][C@]1(CC(=O)C2=C(O1)C=C(O)C=C2O)C1=CC=C(O)C=C1	(S)-Naringenin	Coconut
480-41-1	[H][C@]1(CC(=O)C2=C(O1)C=C(O)C=C2O)C1=CC=C(O)C=C1	(S)-Naringenin	Sour cream
480-41-1	[H][C@]1(CC(=O)C2=C(O1)C=C(O)C=C2O)C1=CC=C(O)C=C1	(S)-Naringenin	Cheese
480-41-1	[H][C@]1(CC(=O)C2=C(O1)C=C(O)C=C2O)C1=CC=C(O)C=C1	(S)-Naringenin	Ginger
480-41-1	[H][C@]1(CC(=O)C2=C(O1)C=C(O)C=C2O)C1=CC=C(O)C=C1	(S)-Naringenin	Chocolate
480-41-1	[H][C@]1(CC(=O)C2=C(O1)C=C(O)C=C2O)C1=CC=C(O)C=C1	(S)-Naringenin	Safflower
480-41-1	[H][C@]1(CC(=O)C2=C(O1)C=C(O)C=C2O)C1=CC=C(O)C=C1	(S)-Naringenin	Peanut
480-41-1	[H][C@]1(CC(=O)C2=C(O1)C=C(O)C=C2O)C1=CC=C(O)C=C1	(S)-Naringenin	Bean
480-41-1	[H][C@]1(CC(=O)C2=C(O1)C=C(O)C=C2O)C1=CC=C(O)C=C1	(S)-Naringenin	Black walnut
480-41-1	[H][C@]1(CC(=O)C2=C(O1)C=C(O)C=C2O)C1=CC=C(O)C=C1	(S)-Naringenin	Common mushroom
480-41-1	[H][C@]1(CC(=O)C2=C(O1)C=C(O)C=C2O)C1=CC=C(O)C=C1	(S)-Naringenin	Oyster mushroom
480-41-1	[H][C@]1(CC(=O)C2=C(O1)C=C(O)C=C2O)C1=CC=C(O)C=C1	(S)-Naringenin	Corn
480-41-1	[H][C@]1(CC(=O)C2=C(O1)C=C(O)C=C2O)C1=CC=C(O)C=C1	(S)-Naringenin	Common walnut
480-41-1	[H][C@]1(CC(=O)C2=C(O1)C=C(O)C=C2O)C1=CC=C(O)C=C1	(S)-Naringenin	Fig
480-41-1	[H][C@]1(CC(=O)C2=C(O1)C=C(O)C=C2O)C1=CC=C(O)C=C1	(S)-Naringenin	Garden onion
480-41-1	[H][C@]1(CC(=O)C2=C(O1)C=C(O)C=C2O)C1=CC=C(O)C=C1	(S)-Naringenin	Garden tomato
480-41-1	[H][C@]1(CC(=O)C2=C(O1)C=C(O)C=C2O)C1=CC=C(O)C=C1	(S)-Naringenin	Garlic
480-41-1	[H][C@]1(CC(=O)C2=C(O1)C=C(O)C=C2O)C1=CC=C(O)C=C1	(S)-Naringenin	Ginger
480-41-1	[H][C@]1(CC(=O)C2=C(O1)C=C(O)C=C2O)C1=CC=C(O)C=C1	(S)-Naringenin	Ginseng
480-41-1	[H][C@]1(CC(=O)C2=C(O1)C=C(O)C=C2O)C1=CC=C(O)C=C1	(S)-Naringenin	Pepper
480-41-1	[H][C@]1(CC(=O)C2=C(O1)C=C(O)C=C2O)C1=CC=C(O)C=C1	(S)-Naringenin	Potato
FDB000138	O[C@@H]1[C@@H](O)[C@H](OC2=CC(O)=C3C(=O)C=C(OC3=C2)C2=CC=C(O)C=C2)O[C@@H]([C@H]1O)C(O)=O	Apigenin 7-O-glucuronide	Globe artichoke
29741-09-1	OC1C(O)C(OC2=CC(O)=C3C(=O)C=C(OC3=C2)C2=CC=C(O)C=C2)OC(C1O)C(O)=O	Apigenin 7-glucuronide	Common sage
29741-09-2	OC1C(O)C(OC2=CC(O)=C3C(=O)C=C(OC3=C2)C2=CC=C(O)C=C2)OC(C2O)C(O)=O	Apigenin 8-glucuronide	Dill
463-77-4	NC(O)=O	Carbamic acid	Corn
463-77-4	NC(O)=O	Carbamic acid	Black walnut
463-77-4	NC(O)=O	Carbamic acid	Common walnut
463-77-4	NC(O)=O	Carbamic acid	Fig
463-77-4	NC(O)=O	Carbamic acid	Garden onion
463-77-4	NC(O)=O	Carbamic acid	Garden tomato
463-77-4	NC(O)=O	Carbamic acid	Garlic
463-77-4	NC(O)=O	Carbamic acid	Ginger
463-77-4	NC(O)=O	Carbamic acid	Ginseng
463-77-4	NC(O)=O	Carbamic acid	Pepper
463-77-4	NC(O)=O	Carbamic acid	Safflower
463-77-4	NC(O)=O	Carbamic acid	Potato
13849-08-6	[H][C@@]1(CC2=C(O1)C=C1OC(=O)C=CC1=C2)C(C)(C)O	Nodakenetin	Wild celery
495-31-8	CC(C)(OC1OC(CO)C(O)C(O)C1O)C1CC2=C(O1)C=C1OC(=O)C=CC1=C2	Marmesin galactoside	Wild celery
5373.11.5	OC[C@H]1O[C@@H](OC2=CC3=C(C(O)=C2)C(=O)C=C(O3)C2=CC=C(O)C(O)=C2)[C@H](O)[C@@H](O)[C@@H]1O	Luteolin 7-glucoside	Mexican oregano
5373.11.5	OC[C@H]1O[C@@H](OC2=CC3=C(C(O)=C2)C(=O)C=C(O3)C2=CC=C(O)C(O)=C2)[C@H](O)[C@@H](O)[C@@H]1O	Luteolin 7-glucoside	Anise
5373.11.5	OC[C@H]1O[C@@H](OC2=CC3=C(C(O)=C2)C(=O)C=C(O3)C2=CC=C(O)C(O)=C2)[C@H](O)[C@@H](O)[C@@H]1O	Luteolin 7-glucoside	Wild celery
5373.11.5	OC[C@H]1O[C@@H](OC2=CC3=C(C(O)=C2)C(=O)C=C(O3)C2=CC=C(O)C(O)=C2)[C@H](O)[C@@H](O)[C@@H]1O	Luteolin 7-glucoside	Peppermint
5373.11.5	OC[C@H]1O[C@@H](OC2=CC3=C(C(O)=C2)C(=O)C=C(O3)C2=CC=C(O)C(O)=C2)[C@H](O)[C@@H](O)[C@@H]1O	Luteolin 7-glucoside	Wild carrot
5373.11.5	OC[C@H]1O[C@@H](OC2=CC3=C(C(O)=C2)C(=O)C=C(O3)C2=CC=C(O)C(O)=C2)[C@H](O)[C@@H](O)[C@@H]1O	Luteolin 7-glucoside	Carrot
5373.11.5	OC[C@H]1O[C@@H](OC2=CC3=C(C(O)=C2)C(=O)C=C(O3)C2=CC=C(O)C(O)=C2)[C@H](O)[C@@H](O)[C@@H]1O	Luteolin 7-glucoside	Olive
5373.11.5	OC[C@H]1O[C@@H](OC2=CC3=C(C(O)=C2)C(=O)C=C(O3)C2=CC=C(O)C(O)=C2)[C@H](O)[C@@H](O)[C@@H]1O	Luteolin 7-glucoside	Celery leaves
5373.11.5	OC[C@H]1O[C@@H](OC2=CC3=C(C(O)=C2)C(=O)C=C(O3)C2=CC=C(O)C(O)=C2)[C@H](O)[C@@H](O)[C@@H]1O	Luteolin 7-glucoside	Lentils
482-36-0	OC[C@H]1O[C@@H](OC2=C(OC3=C(C(O)=CC(O)=C3)C2=O)C2=CC(O)=C(O)C=C2)[C@H](O)[C@@H](O)[C@H]1O	Hyperin	Common walnut
482-36-0	OC[C@H]1O[C@@H](OC2=C(OC3=C(C(O)=CC(O)=C3)C2=O)C2=CC(O)=C(O)C=C2)[C@H](O)[C@@H](O)[C@H]1O	Hyperin	Black chokeberry
482-36-0	OC[C@H]1O[C@@H](OC2=C(OC3=C(C(O)=CC(O)=C3)C2=O)C2=CC(O)=C(O)C=C2)[C@H](O)[C@@H](O)[C@H]1O	Hyperin	Sorrel
482-36-0	OC[C@H]1O[C@@H](OC2=C(OC3=C(C(O)=CC(O)=C3)C2=O)C2=CC(O)=C(O)C=C2)[C@H](O)[C@@H](O)[C@H]1O	Hyperin	Lingonberry
482-36-0	OC[C@H]1O[C@@H](OC2=C(OC3=C(C(O)=CC(O)=C3)C2=O)C2=CC(O)=C(O)C=C2)[C@H](O)[C@@H](O)[C@H]1O	Hyperin	American cranberry
482-36-0	OC[C@H]1O[C@@H](OC2=C(OC3=C(C(O)=CC(O)=C3)C2=O)C2=CC(O)=C(O)C=C2)[C@H](O)[C@@H](O)[C@H]1O	Hyperin	Highbush blueberry
482-36-0	OC[C@H]1O[C@@H](OC2=C(OC3=C(C(O)=CC(O)=C3)C2=O)C2=CC(O)=C(O)C=C2)[C@H](O)[C@@H](O)[C@H]1O	Hyperin	Fox grape
482-36-0	OC[C@H]1O[C@@H](OC2=C(OC3=C(C(O)=CC(O)=C3)C2=O)C2=CC(O)=C(O)C=C2)[C@H](O)[C@@H](O)[C@H]1O	Hyperin	Rowanberry
482-35-9	OC[C@H]1O[C@@H](OC2=C(OC3=C(C(O)=CC(O)=C3)C2=O)C2=CC=C(O)C(O)=C2)[C@H](O)[C@@H](O)[C@@H]1O	Isoquercitrin	Black chokeberry
482-35-9	OC[C@H]1O[C@@H](OC2=C(OC3=C(C(O)=CC(O)=C3)C2=O)C2=CC=C(O)C(O)=C2)[C@H](O)[C@@H](O)[C@@H]1O	Isoquercitrin	Green tea
482-35-9	OC[C@H]1O[C@@H](OC2=C(OC3=C(C(O)=CC(O)=C3)C2=O)C2=CC=C(O)C(O)=C2)[C@H](O)[C@@H](O)[C@@H]1O	Isoquercitrin	Black tea
482-35-9	OC[C@H]1O[C@@H](OC2=C(OC3=C(C(O)=CC(O)=C3)C2=O)C2=CC=C(O)C(O)=C2)[C@H](O)[C@@H](O)[C@@H]1O	Isoquercitrin	Blackcurrant
482-35-9	OC[C@H]1O[C@@H](OC2=C(OC3=C(C(O)=CC(O)=C3)C2=O)C2=CC=C(O)C(O)=C2)[C@H](O)[C@@H](O)[C@@H]1O	Isoquercitrin	Red raspberry
482-35-9	OC[C@H]1O[C@@H](OC2=C(OC3=C(C(O)=CC(O)=C3)C2=O)C2=CC=C(O)C(O)=C2)[C@H](O)[C@@H](O)[C@@H]1O	Isoquercitrin	Fox grape
482-35-9	OC[C@H]1O[C@@H](OC2=C(OC3=C(C(O)=CC(O)=C3)C2=O)C2=CC=C(O)C(O)=C2)[C@H](O)[C@@H](O)[C@@H]1O	Isoquercitrin	Rowanberry
482-35-9	OC[C@H]1O[C@@H](OC2=C(OC3=C(C(O)=CC(O)=C3)C2=O)C2=CC=C(O)C(O)=C2)[C@H](O)[C@@H](O)[C@@H]1O	Isoquercitrin	Garden onion
482-35-9	OC[C@H]1O[C@@H](OC2=C(OC3=C(C(O)=CC(O)=C3)C2=O)C2=CC=C(O)C(O)=C2)[C@H](O)[C@@H](O)[C@@H]1O	Isoquercitrin	Broccoli
482-35-9	OC[C@H]1O[C@@H](OC2=C(OC3=C(C(O)=CC(O)=C3)C2=O)C2=CC=C(O)C(O)=C2)[C@H](O)[C@@H](O)[C@@H]1O	Isoquercitrin	Highbush blueberry
482-35-9	OC[C@H]1O[C@@H](OC2=C(OC3=C(C(O)=CC(O)=C3)C2=O)C2=CC=C(O)C(O)=C2)[C@H](O)[C@@H](O)[C@@H]1O	Isoquercitrin	Lettuce
482-35-9	OC[C@H]1O[C@@H](OC2=C(OC3=C(C(O)=CC(O)=C3)C2=O)C2=CC=C(O)C(O)=C2)[C@H](O)[C@@H](O)[C@@H]1O	Isoquercitrin	Grape wine
482-35-9	OC[C@H]1O[C@@H](OC2=C(OC3=C(C(O)=CC(O)=C3)C2=O)C2=CC=C(O)C(O)=C2)[C@H](O)[C@@H](O)[C@@H]1O	Isoquercitrin	Sea-buckthornberry
482-35-9	OC[C@H]1O[C@@H](OC2=C(OC3=C(C(O)=CC(O)=C3)C2=O)C2=CC=C(O)C(O)=C2)[C@H](O)[C@@H](O)[C@@H]1O	Isoquercitrin	Garden onion (var.)
482-35-9	OC[C@H]1O[C@@H](OC2=C(OC3=C(C(O)=CC(O)=C3)C2=O)C2=CC=C(O)C(O)=C2)[C@H](O)[C@@H](O)[C@@H]1O	Isoquercitrin	European plum
482-35-9	OC[C@H]1O[C@@H](OC2=C(OC3=C(C(O)=CC(O)=C3)C2=O)C2=CC=C(O)C(O)=C2)[C@H](O)[C@@H](O)[C@@H]1O	Isoquercitrin	Berry wine
482-35-9	OC[C@H]1O[C@@H](OC2=C(OC3=C(C(O)=CC(O)=C3)C2=O)C2=CC=C(O)C(O)=C2)[C@H](O)[C@@H](O)[C@@H]1O	Isoquercitrin	Redcurrant
482-35-9	OC[C@H]1O[C@@H](OC2=C(OC3=C(C(O)=CC(O)=C3)C2=O)C2=CC=C(O)C(O)=C2)[C@H](O)[C@@H](O)[C@@H]1O	Isoquercitrin	Apple
482-35-9	OC[C@H]1O[C@@H](OC2=C(OC3=C(C(O)=CC(O)=C3)C2=O)C2=CC=C(O)C(O)=C2)[C@H](O)[C@@H](O)[C@@H]1O	Isoquercitrin	Pear
482-35-9	OC[C@H]1O[C@@H](OC2=C(OC3=C(C(O)=CC(O)=C3)C2=O)C2=CC=C(O)C(O)=C2)[C@H](O)[C@@H](O)[C@@H]1O	Isoquercitrin	Vinegar
FDB097381	OC[C@H]1O[C@@H](OC2=C(OC3=C(C(O)=CC(O)=C3)C2=O)C2=CC=C(O)C=C2)[C@H](O)[C@@H](O)[C@H]1O	Trifolin	Black tea
480-10-4	OC[C@H]1O[C@@H](OC2=C(OC3=CC(O)=CC(O)=C3C2=O)C2=CC=C(O)C=C2)[C@H](O)[C@@H](O)[C@@H]1O	Astragalin	Yellow wax bean
480-10-4	OC[C@H]1O[C@@H](OC2=C(OC3=CC(O)=CC(O)=C3C2=O)C2=CC=C(O)C=C2)[C@H](O)[C@@H](O)[C@@H]1O	Astragalin	Green bean
480-10-4	OC[C@H]1O[C@@H](OC2=C(OC3=CC(O)=CC(O)=C3C2=O)C2=CC=C(O)C=C2)[C@H](O)[C@@H](O)[C@@H]1O	Astragalin	Common bean
480-10-4	OC[C@H]1O[C@@H](OC2=C(OC3=CC(O)=CC(O)=C3C2=O)C2=CC=C(O)C=C2)[C@H](O)[C@@H](O)[C@@H]1O	Astragalin	Broad bean
480-10-4	OC[C@H]1O[C@@H](OC2=C(OC3=CC(O)=CC(O)=C3C2=O)C2=CC=C(O)C=C2)[C@H](O)[C@@H](O)[C@@H]1O	Astragalin	Green tea
480-10-4	OC[C@H]1O[C@@H](OC2=C(OC3=CC(O)=CC(O)=C3C2=O)C2=CC=C(O)C=C2)[C@H](O)[C@@H](O)[C@@H]1O	Astragalin	Black tea
480-10-4	OC[C@H]1O[C@@H](OC2=C(OC3=CC(O)=CC(O)=C3C2=O)C2=CC=C(O)C=C2)[C@H](O)[C@@H](O)[C@@H]1O	Astragalin	Broccoli
480-10-4	OC[C@H]1O[C@@H](OC2=C(OC3=CC(O)=CC(O)=C3C2=O)C2=CC=C(O)C=C2)[C@H](O)[C@@H](O)[C@@H]1O	Astragalin	Corn
480-10-4	OC[C@H]1O[C@@H](OC2=C(OC3=CC(O)=CC(O)=C3C2=O)C2=CC=C(O)C=C2)[C@H](O)[C@@H](O)[C@@H]1O	Astragalin	Black walnut
480-10-4	OC[C@H]1O[C@@H](OC2=C(OC3=CC(O)=CC(O)=C3C2=O)C2=CC=C(O)C=C2)[C@H](O)[C@@H](O)[C@@H]1O	Astragalin	Common walnut
480-10-4	OC[C@H]1O[C@@H](OC2=C(OC3=CC(O)=CC(O)=C3C2=O)C2=CC=C(O)C=C2)[C@H](O)[C@@H](O)[C@@H]1O	Astragalin	Fig
480-10-4	OC[C@H]1O[C@@H](OC2=C(OC3=CC(O)=CC(O)=C3C2=O)C2=CC=C(O)C=C2)[C@H](O)[C@@H](O)[C@@H]1O	Astragalin	Garden onion
480-10-4	OC[C@H]1O[C@@H](OC2=C(OC3=CC(O)=CC(O)=C3C2=O)C2=CC=C(O)C=C2)[C@H](O)[C@@H](O)[C@@H]1O	Astragalin	Garden tomato
480-10-4	OC[C@H]1O[C@@H](OC2=C(OC3=CC(O)=CC(O)=C3C2=O)C2=CC=C(O)C=C2)[C@H](O)[C@@H](O)[C@@H]1O	Astragalin	Garlic
480-10-4	OC[C@H]1O[C@@H](OC2=C(OC3=CC(O)=CC(O)=C3C2=O)C2=CC=C(O)C=C2)[C@H](O)[C@@H](O)[C@@H]1O	Astragalin	Ginger
480-10-4	OC[C@H]1O[C@@H](OC2=C(OC3=CC(O)=CC(O)=C3C2=O)C2=CC=C(O)C=C2)[C@H](O)[C@@H](O)[C@@H]1O	Astragalin	Ginseng
480-10-4	OC[C@H]1O[C@@H](OC2=C(OC3=CC(O)=CC(O)=C3C2=O)C2=CC=C(O)C=C2)[C@H](O)[C@@H](O)[C@@H]1O	Astragalin	Pepper
480-10-4	OC[C@H]1O[C@@H](OC2=C(OC3=CC(O)=CC(O)=C3C2=O)C2=CC=C(O)C=C2)[C@H](O)[C@@H](O)[C@@H]1O	Astragalin	Safflower
480-10-4	OC[C@H]1O[C@@H](OC2=C(OC3=CC(O)=CC(O)=C3C2=O)C2=CC=C(O)C=C2)[C@H](O)[C@@H](O)[C@@H]1O	Astragalin	Potato
578-74-5	[H][C@]1(CO)O[C@@]([H])(OC2=CC(O)=C3C(=O)C=C(OC3=C2)C2=CC=C(O)C=C2)[C@]([H])(O)[C@@]([H])(O)[C@]1([H])O	Apigenin 7-glucoside	Mexican oregano
578-74-5	[H][C@]1(CO)O[C@@]([H])(OC2=CC(O)=C3C(=O)C=C(OC3=C2)C2=CC=C(O)C=C2)[C@]([H])(O)[C@@]([H])(O)[C@]1([H])O	Apigenin 7-glucoside	Olive
578-74-5	[H][C@]1(CO)O[C@@]([H])(OC2=CC(O)=C3C(=O)C=C(OC3=C2)C2=CC=C(O)C=C2)[C@]([H])(O)[C@@]([H])(O)[C@]1([H])O	Apigenin 7-glucoside	Lentils
578-74-5	[H][C@]1(CO)O[C@@]([H])(OC2=CC(O)=C3C(=O)C=C(OC3=C2)C2=CC=C(O)C=C2)[C@]([H])(O)[C@@]([H])(O)[C@]1([H])O	Apigenin 7-glucoside	Anise
578-74-5	[H][C@]1(CO)O[C@@]([H])(OC2=CC(O)=C3C(=O)C=C(OC3=C2)C2=CC=C(O)C=C2)[C@]([H])(O)[C@@]([H])(O)[C@]1([H])O	Apigenin 7-glucoside	Apple
578-74-5	[H][C@]1(CO)O[C@@]([H])(OC2=CC(O)=C3C(=O)C=C(OC3=C2)C2=CC=C(O)C=C2)[C@]([H])(O)[C@@]([H])(O)[C@]1([H])O	Apigenin 7-glucoside	Barley
578-74-5	[H][C@]1(CO)O[C@@]([H])(OC2=CC(O)=C3C(=O)C=C(OC3=C2)C2=CC=C(O)C=C2)[C@]([H])(O)[C@@]([H])(O)[C@]1([H])O	Apigenin 7-glucoside	Carrot
578-74-5	[H][C@]1(CO)O[C@@]([H])(OC2=CC(O)=C3C(=O)C=C(OC3=C2)C2=CC=C(O)C=C2)[C@]([H])(O)[C@@]([H])(O)[C@]1([H])O	Apigenin 7-glucoside	Cocoa bean
578-74-5	[H][C@]1(CO)O[C@@]([H])(OC2=CC(O)=C3C(=O)C=C(OC3=C2)C2=CC=C(O)C=C2)[C@]([H])(O)[C@@]([H])(O)[C@]1([H])O	Apigenin 7-glucoside	Common oregano
578-74-5	[H][C@]1(CO)O[C@@]([H])(OC2=CC(O)=C3C(=O)C=C(OC3=C2)C2=CC=C(O)C=C2)[C@]([H])(O)[C@@]([H])(O)[C@]1([H])O	Apigenin 7-glucoside	Common sage
578-74-5	[H][C@]1(CO)O[C@@]([H])(OC2=CC(O)=C3C(=O)C=C(OC3=C2)C2=CC=C(O)C=C2)[C@]([H])(O)[C@@]([H])(O)[C@]1([H])O	Apigenin 7-glucoside	Lemon
578-74-5	[H][C@]1(CO)O[C@@]([H])(OC2=CC(O)=C3C(=O)C=C(OC3=C2)C2=CC=C(O)C=C2)[C@]([H])(O)[C@@]([H])(O)[C@]1([H])O	Apigenin 7-glucoside	Lemon balm
578-74-5	[H][C@]1(CO)O[C@@]([H])(OC2=CC(O)=C3C(=O)C=C(OC3=C2)C2=CC=C(O)C=C2)[C@]([H])(O)[C@@]([H])(O)[C@]1([H])O	Apigenin 7-glucoside	Orange mint
578-74-5	[H][C@]1(CO)O[C@@]([H])(OC2=CC(O)=C3C(=O)C=C(OC3=C2)C2=CC=C(O)C=C2)[C@]([H])(O)[C@@]([H])(O)[C@]1([H])O	Apigenin 7-glucoside	Parsley
14534-61-3	O[C@@H]1C[C@](O)(C[C@@H](OC(=O)\C=C\C2=CC=C(O)C(O)=C2)[C@@H]1OC(=O)\C=C\C1=CC=C(O)C(O)=C1)C(O)=O	3,4-Dicaffeoylquinic acid	Asian pear
14534-61-3	O[C@@H]1C[C@](O)(C[C@@H](OC(=O)\C=C\C2=CC=C(O)C(O)=C2)[C@@H]1OC(=O)\C=C\C1=CC=C(O)C(O)=C1)C(O)=O	3,4-Dicaffeoylquinic acid	Arabica coffee
14534-61-3	O[C@@H]1C[C@](O)(C[C@@H](OC(=O)\C=C\C2=CC=C(O)C(O)=C2)[C@@H]1OC(=O)\C=C\C1=CC=C(O)C(O)=C1)C(O)=O	3,4-Dicaffeoylquinic acid	Globe artichoke
14534-61-3	O[C@@H]1C[C@](O)(C[C@@H](OC(=O)\C=C\C2=CC=C(O)C(O)=C2)[C@@H]1OC(=O)\C=C\C1=CC=C(O)C(O)=C1)C(O)=O	3,4-Dicaffeoylquinic acid	Safflower
14534-61-3	O[C@@H]1C[C@](O)(C[C@@H](OC(=O)\C=C\C2=CC=C(O)C(O)=C2)[C@@H]1OC(=O)\C=C\C1=CC=C(O)C(O)=C1)C(O)=O	3,4-Dicaffeoylquinic acid	Robusta coffee
57378-72-0	O[C@@H]1C[C@@](O)(C[C@@H](OC(=O)\C=C\C2=CC=C(O)C(O)=C2)[C@H]1OC(=O)\C=C\C1=CC=C(O)C(O)=C1)C(O)=O	4,5-Di-O-caffeoylquinic acid	Eggplant
57378-72-0	O[C@@H]1C[C@@](O)(C[C@@H](OC(=O)\C=C\C2=CC=C(O)C(O)=C2)[C@H]1OC(=O)\C=C\C1=CC=C(O)C(O)=C1)C(O)=O	4,5-Di-O-caffeoylquinic acid	Lettuce
57378-72-0	O[C@@H]1C[C@@](O)(C[C@@H](OC(=O)\C=C\C2=CC=C(O)C(O)=C2)[C@H]1OC(=O)\C=C\C1=CC=C(O)C(O)=C1)C(O)=O	4,5-Di-O-caffeoylquinic acid	Pear
57378-72-0	O[C@@H]1C[C@@](O)(C[C@@H](OC(=O)\C=C\C2=CC=C(O)C(O)=C2)[C@H]1OC(=O)\C=C\C1=CC=C(O)C(O)=C1)C(O)=O	4,5-Di-O-caffeoylquinic acid	Yali pear
57378-72-0	O[C@@H]1C[C@@](O)(C[C@@H](OC(=O)\C=C\C2=CC=C(O)C(O)=C2)[C@H]1OC(=O)\C=C\C1=CC=C(O)C(O)=C1)C(O)=O	4,5-Di-O-caffeoylquinic acid	Arabica coffee
57378-72-0	O[C@@H]1C[C@@](O)(C[C@@H](OC(=O)\C=C\C2=CC=C(O)C(O)=C2)[C@H]1OC(=O)\C=C\C1=CC=C(O)C(O)=C1)C(O)=O	4,5-Di-O-caffeoylquinic acid	Carrot
57378-72-0	O[C@@H]1C[C@@](O)(C[C@@H](OC(=O)\C=C\C2=CC=C(O)C(O)=C2)[C@H]1OC(=O)\C=C\C1=CC=C(O)C(O)=C1)C(O)=O	4,5-Di-O-caffeoylquinic acid	Robusta coffee
5127-64-0	OC1=CC(O)=C2C[C@H](OC(=O)C3=CC(O)=C(O)C(O)=C3)[C@H](OC2=C1)C1=CC(O)=C(O)C(O)=C1	Gallocatechin 3-gallate	Almond
5127-64-0	OC1=CC(O)=C2C[C@H](OC(=O)C3=CC(O)=C(O)C(O)=C3)[C@H](OC2=C1)C1=CC(O)=C(O)C(O)=C1	Gallocatechin 3-gallate	Black tea
5127-64-0	OC1=CC(O)=C2C[C@H](OC(=O)C3=CC(O)=C(O)C(O)=C3)[C@H](OC2=C1)C1=CC(O)=C(O)C(O)=C1	Gallocatechin 3-gallate	Common grape
5127-64-0	OC1=CC(O)=C2C[C@H](OC(=O)C3=CC(O)=C(O)C(O)=C3)[C@H](OC2=C1)C1=CC(O)=C(O)C(O)=C1	Gallocatechin 3-gallate	Common hazelnut
5127-64-0	OC1=CC(O)=C2C[C@H](OC(=O)C3=CC(O)=C(O)C(O)=C3)[C@H](OC2=C1)C1=CC(O)=C(O)C(O)=C1	Gallocatechin 3-gallate	German camomile
5127-64-0	OC1=CC(O)=C2C[C@H](OC(=O)C3=CC(O)=C(O)C(O)=C3)[C@H](OC2=C1)C1=CC(O)=C(O)C(O)=C1	Gallocatechin 3-gallate	Green tea
5127-64-0	OC1=CC(O)=C2C[C@H](OC(=O)C3=CC(O)=C(O)C(O)=C3)[C@H](OC2=C1)C1=CC(O)=C(O)C(O)=C1	Gallocatechin 3-gallate	Herbal tea
5127-64-0	OC1=CC(O)=C2C[C@H](OC(=O)C3=CC(O)=C(O)C(O)=C3)[C@H](OC2=C1)C1=CC(O)=C(O)C(O)=C1	Gallocatechin 3-gallate	Pecan nut
5127-64-0	OC1=CC(O)=C2C[C@H](OC(=O)C3=CC(O)=C(O)C(O)=C3)[C@H](OC2=C1)C1=CC(O)=C(O)C(O)=C1	Gallocatechin 3-gallate	Pistachio
5127-64-0	OC1=CC(O)=C2C[C@H](OC(=O)C3=CC(O)=C(O)C(O)=C3)[C@H](OC2=C1)C1=CC(O)=C(O)C(O)=C1	Gallocatechin 3-gallate	Red tea
FDB093704	[H][C@]1(CC2=C(O)C=C(O)C=C2O[C@]1([H])C1=CC(O)=C(O)C(O)=C1)OC(=O)C1=CC(O)=C(O)C(O)=C1	Epigallocatechin-3-gallate	Black tea
FDB093704	[H][C@]1(CC2=C(O)C=C(O)C=C2O[C@]1([H])C1=CC(O)=C(O)C(O)=C1)OC(=O)C1=CC(O)=C(O)C(O)=C1	Epigallocatechin-3-gallate	Green tea
7664-41-7	[H][C@@](CC1=CC=C(O)C(O)=C1)(NC(=O)\C=C/C1=CC=C(O)C(O)=C1)C(O)=O	Clovamide	Common sage
61434-67-1	[H]\C(=C(/[H])C1=CC(O)=CC(O)=C1)C1=CC=C(O)C=C1	(Z)-Resveratrol	American cranberry
61434-67-1	[H]\C(=C(/[H])C1=CC(O)=CC(O)=C1)C1=CC=C(O)C=C1	(Z)-Resveratrol	Beer
61434-67-1	[H]\C(=C(/[H])C1=CC(O)=CC(O)=C1)C1=CC=C(O)C=C1	(Z)-Resveratrol	Black tea
61434-67-1	[H]\C(=C(/[H])C1=CC(O)=CC(O)=C1)C1=CC=C(O)C=C1	(Z)-Resveratrol	Common grape
61434-67-1	[H]\C(=C(/[H])C1=CC(O)=CC(O)=C1)C1=CC=C(O)C=C1	(Z)-Resveratrol	Dessert wine
61434-67-1	[H]\C(=C(/[H])C1=CC(O)=CC(O)=C1)C1=CC=C(O)C=C1	(Z)-Resveratrol	European cranberry
61434-67-1	[H]\C(=C(/[H])C1=CC(O)=CC(O)=C1)C1=CC=C(O)C=C1	(Z)-Resveratrol	Garden tomato
61434-67-1	[H]\C(=C(/[H])C1=CC(O)=CC(O)=C1)C1=CC=C(O)C=C1	(Z)-Resveratrol	Green tea
61434-67-1	[H]\C(=C(/[H])C1=CC(O)=CC(O)=C1)C1=CC=C(O)C=C1	(Z)-Resveratrol	Peanut
61434-67-1	[H]\C(=C(/[H])C1=CC(O)=CC(O)=C1)C1=CC=C(O)C=C1	(Z)-Resveratrol	Pistachio
61434-67-1	[H]\C(=C(/[H])C1=CC(O)=CC(O)=C1)C1=CC=C(O)C=C1	(Z)-Resveratrol	Red grape juice
61434-67-1	[H]\C(=C(/[H])C1=CC(O)=CC(O)=C1)C1=CC=C(O)C=C1	(Z)-Resveratrol	Red tea
61434-67-1	[H]\C(=C(/[H])C1=CC(O)=CC(O)=C1)C1=CC=C(O)C=C1	(Z)-Resveratrol	Red wine
491-70-3	OC1=CC2=C(C(O)=C1)C(=O)C=C(O2)C1=CC=C(O)C(O)=C1	Luteolin	Common oregano
491-70-3	OC1=CC2=C(C(O)=C1)C(=O)C=C(O2)C1=CC=C(O)C(O)=C1	Luteolin	Wild celery
491-70-3	OC1=CC2=C(C(O)=C1)C(=O)C=C(O2)C1=CC=C(O)C(O)=C1	Luteolin	Anise
491-70-3	OC1=CC2=C(C(O)=C1)C(=O)C=C(O2)C1=CC=C(O)C(O)=C1	Luteolin	Juniperus communis
491-70-3	OC1=CC2=C(C(O)=C1)C(=O)C=C(O2)C1=CC=C(O)C(O)=C1	Luteolin	Mexican oregano
491-70-3	OC1=CC2=C(C(O)=C1)C(=O)C=C(O2)C1=CC=C(O)C(O)=C1	Luteolin	Common thyme
491-70-3	OC1=CC2=C(C(O)=C1)C(=O)C=C(O2)C1=CC=C(O)C(O)=C1	Luteolin	Wild carrot
491-70-3	OC1=CC2=C(C(O)=C1)C(=O)C=C(O2)C1=CC=C(O)C(O)=C1	Luteolin	Angelica
491-70-3	OC1=CC2=C(C(O)=C1)C(=O)C=C(O2)C1=CC=C(O)C(O)=C1	Luteolin	Chicory
491-70-3	OC1=CC2=C(C(O)=C1)C(=O)C=C(O2)C1=CC=C(O)C(O)=C1	Luteolin	Celery leaves
491-70-3	OC1=CC2=C(C(O)=C1)C(=O)C=C(O2)C1=CC=C(O)C(O)=C1	Luteolin	Corn
491-70-3	OC1=CC2=C(C(O)=C1)C(=O)C=C(O2)C1=CC=C(O)C(O)=C1	Luteolin	Black walnut
491-70-3	OC1=CC2=C(C(O)=C1)C(=O)C=C(O2)C1=CC=C(O)C(O)=C1	Luteolin	Common walnut
491-70-3	OC1=CC2=C(C(O)=C1)C(=O)C=C(O2)C1=CC=C(O)C(O)=C1	Luteolin	Fig
491-70-3	OC1=CC2=C(C(O)=C1)C(=O)C=C(O2)C1=CC=C(O)C(O)=C1	Luteolin	Garden onion
491-70-3	OC1=CC2=C(C(O)=C1)C(=O)C=C(O2)C1=CC=C(O)C(O)=C1	Luteolin	Garden tomato
491-70-3	OC1=CC2=C(C(O)=C1)C(=O)C=C(O2)C1=CC=C(O)C(O)=C1	Luteolin	Garlic
491-70-3	OC1=CC2=C(C(O)=C1)C(=O)C=C(O2)C1=CC=C(O)C(O)=C1	Luteolin	Ginger
491-70-3	OC1=CC2=C(C(O)=C1)C(=O)C=C(O2)C1=CC=C(O)C(O)=C1	Luteolin	Ginseng
491-70-3	OC1=CC2=C(C(O)=C1)C(=O)C=C(O2)C1=CC=C(O)C(O)=C1	Luteolin	Pepper
491-70-3	OC1=CC2=C(C(O)=C1)C(=O)C=C(O2)C1=CC=C(O)C(O)=C1	Luteolin	Safflower
491-70-3	OC1=CC2=C(C(O)=C1)C(=O)C=C(O2)C1=CC=C(O)C(O)=C1	Luteolin	Potato
480-16-0	OC1=CC(O)=C(C=C1)C1=C(O)C(=O)C2=C(O)C=C(O)C=C2O1	Morin	Strawberry
27200-12-0	O[C@@H]1[C@H](OC2=CC(O)=CC(O)=C2C1=O)C1=CC(O)=C(O)C(O)=C1	dihydromyricetin	Corn
27200-12-0	O[C@@H]1[C@H](OC2=CC(O)=CC(O)=C2C1=O)C1=CC(O)=C(O)C(O)=C1	dihydromyricetin	Black walnut
27200-12-0	O[C@@H]1[C@H](OC2=CC(O)=CC(O)=C2C1=O)C1=CC(O)=C(O)C(O)=C1	dihydromyricetin	Common walnut
27200-12-0	O[C@@H]1[C@H](OC2=CC(O)=CC(O)=C2C1=O)C1=CC(O)=C(O)C(O)=C1	dihydromyricetin	Fig
27200-12-0	O[C@@H]1[C@H](OC2=CC(O)=CC(O)=C2C1=O)C1=CC(O)=C(O)C(O)=C1	dihydromyricetin	Garden onion
27200-12-0	O[C@@H]1[C@H](OC2=CC(O)=CC(O)=C2C1=O)C1=CC(O)=C(O)C(O)=C1	dihydromyricetin	Garden tomato
27200-12-0	O[C@@H]1[C@H](OC2=CC(O)=CC(O)=C2C1=O)C1=CC(O)=C(O)C(O)=C1	dihydromyricetin	Garlic
27200-12-0	O[C@@H]1[C@H](OC2=CC(O)=CC(O)=C2C1=O)C1=CC(O)=C(O)C(O)=C1	dihydromyricetin	Ginger
27200-12-0	O[C@@H]1[C@H](OC2=CC(O)=CC(O)=C2C1=O)C1=CC(O)=C(O)C(O)=C1	dihydromyricetin	Ginseng
27200-12-0	O[C@@H]1[C@H](OC2=CC(O)=CC(O)=C2C1=O)C1=CC(O)=C(O)C(O)=C1	dihydromyricetin	Pepper
27200-12-0	O[C@@H]1[C@H](OC2=CC(O)=CC(O)=C2C1=O)C1=CC(O)=C(O)C(O)=C1	dihydromyricetin	Safflower
27200-12-0	O[C@@H]1[C@H](OC2=CC(O)=CC(O)=C2C1=O)C1=CC(O)=C(O)C(O)=C1	dihydromyricetin	Potato
117-39-5	OC1=CC2=C(C(O)=C1)C(=O)C(O)=C(O2)C1=CC=C(O)C(O)=C1	Quercetin	Evening primrose
117-39-5	OC1=CC2=C(C(O)=C1)C(=O)C(O)=C(O2)C1=CC=C(O)C(O)=C1	Quercetin	Garden onion
117-39-5	OC1=CC2=C(C(O)=C1)C(=O)C(O)=C(O2)C1=CC=C(O)C(O)=C1	Quercetin	Lovage
117-39-5	OC1=CC2=C(C(O)=C1)C(=O)C(O)=C(O2)C1=CC=C(O)C(O)=C1	Quercetin	Capers
117-39-5	OC1=CC2=C(C(O)=C1)C(=O)C(O)=C(O2)C1=CC=C(O)C(O)=C1	Quercetin	Dock
117-39-5	OC1=CC2=C(C(O)=C1)C(=O)C(O)=C(O2)C1=CC=C(O)C(O)=C1	Quercetin	Juniperus communis
117-39-5	OC1=CC2=C(C(O)=C1)C(=O)C(O)=C(O2)C1=CC=C(O)C(O)=C1	Quercetin	Mexican oregano
117-39-5	OC1=CC2=C(C(O)=C1)C(=O)C(O)=C(O2)C1=CC=C(O)C(O)=C1	Quercetin	Black elderberry
117-39-5	OC1=CC2=C(C(O)=C1)C(=O)C(O)=C(O2)C1=CC=C(O)C(O)=C1	Quercetin	Angelica
117-39-5	OC1=CC2=C(C(O)=C1)C(=O)C(O)=C(O2)C1=CC=C(O)C(O)=C1	Quercetin	Black chokeberry
117-39-5	OC1=CC2=C(C(O)=C1)C(=O)C(O)=C(O2)C1=CC=C(O)C(O)=C1	Quercetin	Chocolate
117-39-5	OC1=CC2=C(C(O)=C1)C(=O)C(O)=C(O2)C1=CC=C(O)C(O)=C1	Quercetin	Corn
117-39-5	OC1=CC2=C(C(O)=C1)C(=O)C(O)=C(O2)C1=CC=C(O)C(O)=C1	Quercetin	Black walnut
117-39-5	OC1=CC2=C(C(O)=C1)C(=O)C(O)=C(O2)C1=CC=C(O)C(O)=C1	Quercetin	Common walnut
117-39-5	OC1=CC2=C(C(O)=C1)C(=O)C(O)=C(O2)C1=CC=C(O)C(O)=C1	Quercetin	Fig
117-39-5	OC1=CC2=C(C(O)=C1)C(=O)C(O)=C(O2)C1=CC=C(O)C(O)=C1	Quercetin	Garden onion
117-39-5	OC1=CC2=C(C(O)=C1)C(=O)C(O)=C(O2)C1=CC=C(O)C(O)=C1	Quercetin	Garden tomato
117-39-5	OC1=CC2=C(C(O)=C1)C(=O)C(O)=C(O2)C1=CC=C(O)C(O)=C1	Quercetin	Garlic
117-39-5	OC1=CC2=C(C(O)=C1)C(=O)C(O)=C(O2)C1=CC=C(O)C(O)=C1	Quercetin	Ginger
117-39-5	OC1=CC2=C(C(O)=C1)C(=O)C(O)=C(O2)C1=CC=C(O)C(O)=C1	Quercetin	Ginseng
117-39-5	OC1=CC2=C(C(O)=C1)C(=O)C(O)=C(O2)C1=CC=C(O)C(O)=C1	Quercetin	Pepper
117-39-5	OC1=CC2=C(C(O)=C1)C(=O)C(O)=C(O2)C1=CC=C(O)C(O)=C1	Quercetin	Safflower
117-39-5	OC1=CC2=C(C(O)=C1)C(=O)C(O)=C(O2)C1=CC=C(O)C(O)=C1	Quercetin	Potato
2450-53-5	[H]\C(=C(\[H])C1=CC(O)=C(O)C=C1)C(=O)O[C@]1([H])CC(O)(C[C@@]([H])(OC(=O)C(\[H])=C(/[H])C2=CC(O)=C(O)C=C2)C1([H])O)C(O)=O	3,5-Di-O-caffeoylquinic acid	Eggplant
2450-53-5	[H]\C(=C(\[H])C1=CC(O)=C(O)C=C1)C(=O)O[C@]1([H])CC(O)(C[C@@]([H])(OC(=O)C(\[H])=C(/[H])C2=CC(O)=C(O)C=C2)C1([H])O)C(O)=O	3,5-Di-O-caffeoylquinic acid	Lettuce
2450-53-5	[H]\C(=C(\[H])C1=CC(O)=C(O)C=C1)C(=O)O[C@]1([H])CC(O)(C[C@@]([H])(OC(=O)C(\[H])=C(/[H])C2=CC(O)=C(O)C=C2)C1([H])O)C(O)=O	3,5-Di-O-caffeoylquinic acid	Arabica coffee
2450-53-5	[H]\C(=C(\[H])C1=CC(O)=C(O)C=C1)C(=O)O[C@]1([H])CC(O)(C[C@@]([H])(OC(=O)C(\[H])=C(/[H])C2=CC(O)=C(O)C=C2)C1([H])O)C(O)=O	3,5-Di-O-caffeoylquinic acid	Carrot
2450-53-5	[H]\C(=C(\[H])C1=CC(O)=C(O)C=C1)C(=O)O[C@]1([H])CC(O)(C[C@@]([H])(OC(=O)C(\[H])=C(/[H])C2=CC(O)=C(O)C=C2)C1([H])O)C(O)=O	3,5-Di-O-caffeoylquinic acid	Safflower
2450-53-5	[H]\C(=C(\[H])C1=CC(O)=C(O)C=C1)C(=O)O[C@]1([H])CC(O)(C[C@@]([H])(OC(=O)C(\[H])=C(/[H])C2=CC(O)=C(O)C=C2)C1([H])O)C(O)=O	3,5-Di-O-caffeoylquinic acid	Quince
2450-53-5	[H]\C(=C(\[H])C1=CC(O)=C(O)C=C1)C(=O)O[C@]1([H])CC(O)(C[C@@]([H])(OC(=O)C(\[H])=C(/[H])C2=CC(O)=C(O)C=C2)C1([H])O)C(O)=O	3,5-Di-O-caffeoylquinic acid	Robusta coffee
FDB019544	CC(C)=CCC\C(C)=C\CC\C(C)=C\CC1=C(O)C(O)=C(O)C=C1C	3-Hydroxyneogrifolin	Common mushroom
FDB019544	CC(C)=CCC\C(C)=C\CC\C(C)=C\CC1=C(O)C(O)=C(O)C=C1C	3-Hydroxyneogrifolin	Oyster mushroom
23665-96-5	CC(C)=CCC\C(C)=C\CC\C(C)=C\CC1=C(O)C=C(O)C=C1C	Neogrifolin	Common mushroom
23665-96-5	CC(C)=CCC\C(C)=C\CC\C(C)=C\CC1=C(O)C=C(O)C=C1C	Neogrifolin	Oyster mushroom
480-18-2	O[C@@H]1[C@H](OC2=C(C(O)=CC(O)=C2)C1=O)C1=CC=C(O)C(O)=C1	(+)-taxifolin	Corn
480-18-2	O[C@@H]1[C@H](OC2=C(C(O)=CC(O)=C2)C1=O)C1=CC=C(O)C(O)=C1	(+)-taxifolin	Black walnut
480-18-2	O[C@@H]1[C@H](OC2=C(C(O)=CC(O)=C2)C1=O)C1=CC=C(O)C(O)=C1	(+)-taxifolin	Common walnut
480-18-2	O[C@@H]1[C@H](OC2=C(C(O)=CC(O)=C2)C1=O)C1=CC=C(O)C(O)=C1	(+)-taxifolin	Fig
480-18-2	O[C@@H]1[C@H](OC2=C(C(O)=CC(O)=C2)C1=O)C1=CC=C(O)C(O)=C1	(+)-taxifolin	Garden onion
480-18-2	O[C@@H]1[C@H](OC2=C(C(O)=CC(O)=C2)C1=O)C1=CC=C(O)C(O)=C1	(+)-taxifolin	Garden tomato
480-18-2	O[C@@H]1[C@H](OC2=C(C(O)=CC(O)=C2)C1=O)C1=CC=C(O)C(O)=C1	(+)-taxifolin	Garlic
480-18-2	O[C@@H]1[C@H](OC2=C(C(O)=CC(O)=C2)C1=O)C1=CC=C(O)C(O)=C1	(+)-taxifolin	Ginger
480-18-2	O[C@@H]1[C@H](OC2=C(C(O)=CC(O)=C2)C1=O)C1=CC=C(O)C(O)=C1	(+)-taxifolin	Ginseng
480-18-2	O[C@@H]1[C@H](OC2=C(C(O)=CC(O)=C2)C1=O)C1=CC=C(O)C(O)=C1	(+)-taxifolin	Pepper
480-18-2	O[C@@H]1[C@H](OC2=C(C(O)=CC(O)=C2)C1=O)C1=CC=C(O)C(O)=C1	(+)-taxifolin	Safflower
480-18-2	O[C@@H]1[C@H](OC2=C(C(O)=CC(O)=C2)C1=O)C1=CC=C(O)C(O)=C1	(+)-taxifolin	Potato
520-18-3	OC1=CC=C(C=C1)C1=C(O)C(=O)C2=C(O1)C=C(O)C=C2O	kaempferol	Saffron
520-18-3	OC1=CC=C(C=C1)C1=C(O)C(=O)C2=C(O1)C=C(O)C=C2O	kaempferol	Capers
520-18-3	OC1=CC=C(C=C1)C1=C(O)C(=O)C2=C(O1)C=C(O)C=C2O	kaempferol	Cumin
520-18-3	OC1=CC=C(C=C1)C1=C(O)C(=O)C2=C(O1)C=C(O)C=C2O	kaempferol	Chinese mustard
520-18-3	OC1=CC=C(C=C1)C1=C(O)C(=O)C2=C(O1)C=C(O)C=C2O	kaempferol	Welsh onion
520-18-3	OC1=CC=C(C=C1)C1=C(O)C(=O)C2=C(O1)C=C(O)C=C2O	kaempferol	Cloves
520-18-3	OC1=CC=C(C=C1)C1=C(O)C(=O)C2=C(O1)C=C(O)C=C2O	kaempferol	Cabbage
520-18-3	OC1=CC=C(C=C1)C1=C(O)C(=O)C2=C(O1)C=C(O)C=C2O	kaempferol	Dill
520-18-3	OC1=CC=C(C=C1)C1=C(O)C(=O)C2=C(O1)C=C(O)C=C2O	kaempferol	Corn
520-18-3	OC1=CC=C(C=C1)C1=C(O)C(=O)C2=C(O1)C=C(O)C=C2O	kaempferol	Black walnut
520-18-3	OC1=CC=C(C=C1)C1=C(O)C(=O)C2=C(O1)C=C(O)C=C2O	kaempferol	Common walnut
520-18-3	OC1=CC=C(C=C1)C1=C(O)C(=O)C2=C(O1)C=C(O)C=C2O	kaempferol	Fig
520-18-3	OC1=CC=C(C=C1)C1=C(O)C(=O)C2=C(O1)C=C(O)C=C2O	kaempferol	Garden onion
520-18-3	OC1=CC=C(C=C1)C1=C(O)C(=O)C2=C(O1)C=C(O)C=C2O	kaempferol	Garden tomato
520-18-3	OC1=CC=C(C=C1)C1=C(O)C(=O)C2=C(O1)C=C(O)C=C2O	kaempferol	Garlic
520-18-3	OC1=CC=C(C=C1)C1=C(O)C(=O)C2=C(O1)C=C(O)C=C2O	kaempferol	Ginger
520-18-3	OC1=CC=C(C=C1)C1=C(O)C(=O)C2=C(O1)C=C(O)C=C2O	kaempferol	Ginseng
520-18-3	OC1=CC=C(C=C1)C1=C(O)C(=O)C2=C(O1)C=C(O)C=C2O	kaempferol	Pepper
520-18-3	OC1=CC=C(C=C1)C1=C(O)C(=O)C2=C(O1)C=C(O)C=C2O	kaempferol	Safflower
520-18-3	OC1=CC=C(C=C1)C1=C(O)C(=O)C2=C(O1)C=C(O)C=C2O	kaempferol	Potato
906-33-2	O[C@@H]1C[C@@](O)(C[C@@H](OC(=O)\C=C\C2=CC=C(O)C(O)=C2)[C@H]1O)C(O)=O	Neochlorogenic acid	European plum
906-33-2	O[C@@H]1C[C@@](O)(C[C@@H](OC(=O)\C=C\C2=CC=C(O)C(O)=C2)[C@H]1O)C(O)=O	Neochlorogenic acid	Arabica coffee
906-33-2	O[C@@H]1C[C@@](O)(C[C@@H](OC(=O)\C=C\C2=CC=C(O)C(O)=C2)[C@H]1O)C(O)=O	Neochlorogenic acid	Robusta coffee
906-33-2	O[C@@H]1C[C@@](O)(C[C@@H](OC(=O)\C=C\C2=CC=C(O)C(O)=C2)[C@H]1O)C(O)=O	Neochlorogenic acid	Sweet cherry
906-33-2	O[C@@H]1C[C@@](O)(C[C@@H](OC(=O)\C=C\C2=CC=C(O)C(O)=C2)[C@H]1O)C(O)=O	Neochlorogenic acid	Rowanberry
906-33-2	O[C@@H]1C[C@@](O)(C[C@@H](OC(=O)\C=C\C2=CC=C(O)C(O)=C2)[C@H]1O)C(O)=O	Neochlorogenic acid	Sour cherry
906-33-2	O[C@@H]1C[C@@](O)(C[C@@H](OC(=O)\C=C\C2=CC=C(O)C(O)=C2)[C@H]1O)C(O)=O	Neochlorogenic acid	Loquat
906-33-2	O[C@@H]1C[C@@](O)(C[C@@H](OC(=O)\C=C\C2=CC=C(O)C(O)=C2)[C@H]1O)C(O)=O	Neochlorogenic acid	Bilberry
906-33-2	O[C@@H]1C[C@@](O)(C[C@@H](OC(=O)\C=C\C2=CC=C(O)C(O)=C2)[C@H]1O)C(O)=O	Neochlorogenic acid	Common grape
906-33-2	O[C@@H]1C[C@@](O)(C[C@@H](OC(=O)\C=C\C2=CC=C(O)C(O)=C2)[C@H]1O)C(O)=O	Neochlorogenic acid	Common walnut
906-33-2	O[C@@H]1C[C@@](O)(C[C@@H](OC(=O)\C=C\C2=CC=C(O)C(O)=C2)[C@H]1O)C(O)=O	Neochlorogenic acid	Black walnut
77-95-2	OC1CC(O)(CC(O)C1O)C(O)=O	(-)-Quinic acid	Bilberry
77-95-2	OC1CC(O)(CC(O)C1O)C(O)=O	(-)-Quinic acid	American cranberry
77-95-2	OC1CC(O)(CC(O)C1O)C(O)=O	(-)-Quinic acid	Apple
77-95-2	OC1CC(O)(CC(O)C1O)C(O)=O	(-)-Quinic acid	Apple cider
77-95-2	OC1CC(O)(CC(O)C1O)C(O)=O	(-)-Quinic acid	Apricot
77-95-2	OC1CC(O)(CC(O)C1O)C(O)=O	(-)-Quinic acid	Arabica coffee
34818-56-9	CC1(C)OC2=C(C=C1)C=C(C=C2)C(O)=O	Anofinic acid	Common mushroom
34818-56-9	CC1(C)OC2=C(C=C1)C=C(C=C2)C(O)=O	Anofinic acid	Oyster mushroom
480-20-6	O[C@@H]1[C@H](OC2=CC(O)=CC(O)=C2C1=O)C1=CC=C(O)C=C1	Aromadendrin	Saffron
480-20-6	O[C@@H]1[C@H](OC2=CC(O)=CC(O)=C2C1=O)C1=CC=C(O)C=C1	Aromadendrin	Capers
480-20-6	O[C@@H]1[C@H](OC2=CC(O)=CC(O)=C2C1=O)C1=CC=C(O)C=C1	Aromadendrin	Cumin
480-20-6	O[C@@H]1[C@H](OC2=CC(O)=CC(O)=C2C1=O)C1=CC=C(O)C=C1	Aromadendrin	Chinese mustard
480-20-6	O[C@@H]1[C@H](OC2=CC(O)=CC(O)=C2C1=O)C1=CC=C(O)C=C1	Aromadendrin	Welsh onion
480-20-6	O[C@@H]1[C@H](OC2=CC(O)=CC(O)=C2C1=O)C1=CC=C(O)C=C1	Aromadendrin	Cloves
480-20-6	O[C@@H]1[C@H](OC2=CC(O)=CC(O)=C2C1=O)C1=CC=C(O)C=C1	Aromadendrin	Cabbage
480-20-6	O[C@@H]1[C@H](OC2=CC(O)=CC(O)=C2C1=O)C1=CC=C(O)C=C1	Aromadendrin	Dill
480-20-6	O[C@@H]1[C@H](OC2=CC(O)=CC(O)=C2C1=O)C1=CC=C(O)C=C1	Aromadendrin	Corn
480-20-6	O[C@@H]1[C@H](OC2=CC(O)=CC(O)=C2C1=O)C1=CC=C(O)C=C1	Aromadendrin	Black walnut
480-20-6	O[C@@H]1[C@H](OC2=CC(O)=CC(O)=C2C1=O)C1=CC=C(O)C=C1	Aromadendrin	Common walnut
480-20-6	O[C@@H]1[C@H](OC2=CC(O)=CC(O)=C2C1=O)C1=CC=C(O)C=C1	Aromadendrin	Fig
480-20-6	O[C@@H]1[C@H](OC2=CC(O)=CC(O)=C2C1=O)C1=CC=C(O)C=C1	Aromadendrin	Garden onion
480-20-6	O[C@@H]1[C@H](OC2=CC(O)=CC(O)=C2C1=O)C1=CC=C(O)C=C1	Aromadendrin	Garden tomato
480-20-6	O[C@@H]1[C@H](OC2=CC(O)=CC(O)=C2C1=O)C1=CC=C(O)C=C1	Aromadendrin	Garlic
480-20-6	O[C@@H]1[C@H](OC2=CC(O)=CC(O)=C2C1=O)C1=CC=C(O)C=C1	Aromadendrin	Ginger
480-20-6	O[C@@H]1[C@H](OC2=CC(O)=CC(O)=C2C1=O)C1=CC=C(O)C=C1	Aromadendrin	Ginseng
480-20-6	O[C@@H]1[C@H](OC2=CC(O)=CC(O)=C2C1=O)C1=CC=C(O)C=C1	Aromadendrin	Pepper
480-20-6	O[C@@H]1[C@H](OC2=CC(O)=CC(O)=C2C1=O)C1=CC=C(O)C=C1	Aromadendrin	Safflower
480-20-6	O[C@@H]1[C@H](OC2=CC(O)=CC(O)=C2C1=O)C1=CC=C(O)C=C1	Aromadendrin	Potato
5150-32-3	OC1C(OC2=CC(O)=CC(O)=C2C1=O)C1=CC=C(O)C=C1	Dihydrokaempferol	Black tea
5150-32-3	OC1C(OC2=CC(O)=CC(O)=C2C1=O)C1=CC=C(O)C=C1	Dihydrokaempferol	European plum
5150-32-3	OC1C(OC2=CC(O)=CC(O)=C2C1=O)C1=CC=C(O)C=C1	Dihydrokaempferol	Green tea
5150-32-3	OC1C(OC2=CC(O)=CC(O)=C2C1=O)C1=CC=C(O)C=C1	Dihydrokaempferol	Herbal tea
5150-32-3	OC1C(OC2=CC(O)=CC(O)=C2C1=O)C1=CC=C(O)C=C1	Dihydrokaempferol	Red tea
970-73-0	O[C@@H]1CC2=C(O)C=C(O)C=C2O[C@H]1C1=CC(O)=C(O)C(O)=C1	Gallocatechin	Green tea
970-73-0	O[C@@H]1CC2=C(O)C=C(O)C=C2O[C@H]1C1=CC(O)=C(O)C(O)=C1	Gallocatechin	Black tea
970-73-0	O[C@@H]1CC2=C(O)C=C(O)C=C2O[C@H]1C1=CC(O)=C(O)C(O)=C1	Gallocatechin	Broad bean
970-73-0	O[C@@H]1CC2=C(O)C=C(O)C=C2O[C@H]1C1=CC(O)=C(O)C(O)=C1	Gallocatechin	Cottonseed
970-73-0	O[C@@H]1CC2=C(O)C=C(O)C=C2O[C@H]1C1=CC(O)=C(O)C(O)=C1	Gallocatechin	Redcurrant
970-73-0	O[C@@H]1CC2=C(O)C=C(O)C=C2O[C@H]1C1=CC(O)=C(O)C(O)=C1	Gallocatechin	Gooseberry
970-73-0	O[C@@H]1CC2=C(O)C=C(O)C=C2O[C@H]1C1=CC(O)=C(O)C(O)=C1	Gallocatechin	Pomegranate
970-73-0	O[C@@H]1CC2=C(O)C=C(O)C=C2O[C@H]1C1=CC(O)=C(O)C(O)=C1	Gallocatechin	Japanese persimmon
970-73-0	O[C@@H]1CC2=C(O)C=C(O)C=C2O[C@H]1C1=CC(O)=C(O)C(O)=C1	Gallocatechin	Lentils
970-73-0	O[C@@H]1CC2=C(O)C=C(O)C=C2O[C@H]1C1=CC(O)=C(O)C(O)=C1	Gallocatechin	Grape wine
970-74-1	O[C@@H]1CC2=C(O[C@@H]1C1=CC(O)=C(O)C(O)=C1)C=C(O)C=C2O	Epigallocatechin	Cocoa bean
970-74-1	O[C@@H]1CC2=C(O[C@@H]1C1=CC(O)=C(O)C(O)=C1)C=C(O)C=C2O	Epigallocatechin	Green tea
970-74-1	O[C@@H]1CC2=C(O[C@@H]1C1=CC(O)=C(O)C(O)=C1)C=C(O)C=C2O	Epigallocatechin	Black tea
970-74-1	O[C@@H]1CC2=C(O[C@@H]1C1=CC(O)=C(O)C(O)=C1)C=C(O)C=C2O	Epigallocatechin	Red tea
970-74-1	O[C@@H]1CC2=C(O[C@@H]1C1=CC(O)=C(O)C(O)=C1)C=C(O)C=C2O	Epigallocatechin	Herbal tea
970-74-1	O[C@@H]1CC2=C(O[C@@H]1C1=CC(O)=C(O)C(O)=C1)C=C(O)C=C2O	Epigallocatechin	Prunus (Cherry, Plum)
970-74-1	O[C@@H]1CC2=C(O[C@@H]1C1=CC(O)=C(O)C(O)=C1)C=C(O)C=C2O	Epigallocatechin	Broad bean
970-74-1	O[C@@H]1CC2=C(O[C@@H]1C1=CC(O)=C(O)C(O)=C1)C=C(O)C=C2O	Epigallocatechin	Pecan nut
970-74-1	O[C@@H]1CC2=C(O[C@@H]1C1=CC(O)=C(O)C(O)=C1)C=C(O)C=C2O	Epigallocatechin	Cottonseed
970-74-1	O[C@@H]1CC2=C(O[C@@H]1C1=CC(O)=C(O)C(O)=C1)C=C(O)C=C2O	Epigallocatechin	Common hazelnut
970-74-1	O[C@@H]1CC2=C(O[C@@H]1C1=CC(O)=C(O)C(O)=C1)C=C(O)C=C2O	Epigallocatechin	Robusta coffee
970-74-1	O[C@@H]1CC2=C(O[C@@H]1C1=CC(O)=C(O)C(O)=C1)C=C(O)C=C2O	Epigallocatechin	Arabica coffee
970-73-0	O[C@H]1CC2=C(O)C=C(O)C=C2O[C@@H]1C1=CC(O)=C(O)C(O)=C1	Gallocatechin	Green tea
970-73-0	O[C@H]1CC2=C(O)C=C(O)C=C2O[C@@H]1C1=CC(O)=C(O)C(O)=C1	Gallocatechin	Black tea
970-73-0	O[C@H]1CC2=C(O)C=C(O)C=C2O[C@@H]1C1=CC(O)=C(O)C(O)=C1	Gallocatechin	Broad bean
970-73-0	O[C@H]1CC2=C(O)C=C(O)C=C2O[C@@H]1C1=CC(O)=C(O)C(O)=C1	Gallocatechin	Cottonseed
970-73-0	O[C@H]1CC2=C(O)C=C(O)C=C2O[C@@H]1C1=CC(O)=C(O)C(O)=C1	Gallocatechin	Redcurrant
970-73-0	O[C@H]1CC2=C(O)C=C(O)C=C2O[C@@H]1C1=CC(O)=C(O)C(O)=C1	Gallocatechin	Gooseberry
970-73-0	O[C@H]1CC2=C(O)C=C(O)C=C2O[C@@H]1C1=CC(O)=C(O)C(O)=C1	Gallocatechin	Pomegranate
970-73-0	O[C@H]1CC2=C(O)C=C(O)C=C2O[C@@H]1C1=CC(O)=C(O)C(O)=C1	Gallocatechin	Japanese persimmon
970-73-0	O[C@H]1CC2=C(O)C=C(O)C=C2O[C@@H]1C1=CC(O)=C(O)C(O)=C1	Gallocatechin	Lentils
6903.07.7	CC(C)=CCC\C(C)=C\CC\C(C)=C\CC1=C(O)C=C(C)C=C1O	Grifolin	Common mushroom
6903.07.7	CC(C)=CCC\C(C)=C\CC\C(C)=C\CC1=C(O)C=C(C)C=C1O	Grifolin	Oyster mushroom
70872-29-6	COC1=C2C(=O)CC(OC2=C(CC=C(C)C)C(O)=C1)C1=CC=C(O)C=C1	Isoxanthohumol	Beer
7380-40-7	CC(C)=CCC\C(C)=C/COC1=C2C=COC2=CC2=C1C=CC(=O)O2	Bergamottin	Black tea
7380-40-7	CC(C)=CCC\C(C)=C/COC1=C2C=COC2=CC2=C1C=CC(=O)O2	Bergamottin	Grapefruit
7380-40-7	CC(C)=CCC\C(C)=C/COC1=C2C=COC2=CC2=C1C=CC(=O)O2	Bergamottin	Lemon
7380-40-7	CC(C)=CCC\C(C)=C/COC1=C2C=COC2=CC2=C1C=CC(=O)O2	Bergamottin	Lime
7380-40-7	CC(C)=CCC\C(C)=C/COC1=C2C=COC2=CC2=C1C=CC(=O)O2	Bergamottin	Pummelo
108-73-6	OC1=CC(O)=CC(O)=C1	phloroglucinol	Corn
108-73-6	OC1=CC(O)=CC(O)=C1	phloroglucinol	Black walnut
108-73-6	OC1=CC(O)=CC(O)=C1	phloroglucinol	Common walnut
108-73-6	OC1=CC(O)=CC(O)=C1	phloroglucinol	Fig
108-73-6	OC1=CC(O)=CC(O)=C1	phloroglucinol	Garden onion
108-73-6	OC1=CC(O)=CC(O)=C1	phloroglucinol	Garden tomato
108-73-6	OC1=CC(O)=CC(O)=C1	phloroglucinol	Garlic
108-73-6	OC1=CC(O)=CC(O)=C1	phloroglucinol	Ginger
108-73-6	OC1=CC(O)=CC(O)=C1	phloroglucinol	Ginseng
108-73-6	OC1=CC(O)=CC(O)=C1	phloroglucinol	Pepper
108-73-6	OC1=CC(O)=CC(O)=C1	phloroglucinol	Safflower
108-73-6	OC1=CC(O)=CC(O)=C1	phloroglucinol	Potato
520-36-5	OC1=CC=C(C=C1)C1=CC(=O)C2=C(O)C=C(O)C=C2O1	Apigenin	Parsley
520-36-5	OC1=CC=C(C=C1)C1=CC(=O)C2=C(O)C=C(O)C=C2O1	Apigenin	Malabar spinach
520-36-5	OC1=CC=C(C=C1)C1=CC(=O)C2=C(O)C=C(O)C=C2O1	Apigenin	Celery leaves
520-36-5	OC1=CC=C(C=C1)C1=CC(=O)C2=C(O)C=C(O)C=C2O1	Apigenin	Kumquat
520-36-5	OC1=CC=C(C=C1)C1=CC(=O)C2=C(O)C=C(O)C=C2O1	Apigenin	Wild celery
520-36-5	OC1=CC=C(C=C1)C1=CC(=O)C2=C(O)C=C(O)C=C2O1	Apigenin	Wild carrot
520-36-5	OC1=CC=C(C=C1)C1=CC(=O)C2=C(O)C=C(O)C=C2O1	Apigenin	Common oregano
520-36-5	OC1=CC=C(C=C1)C1=CC(=O)C2=C(O)C=C(O)C=C2O1	Apigenin	Juniperus communis
520-36-5	OC1=CC=C(C=C1)C1=CC(=O)C2=C(O)C=C(O)C=C2O1	Apigenin	Peppermint
520-36-5	OC1=CC=C(C=C1)C1=CC(=O)C2=C(O)C=C(O)C=C2O1	Apigenin	Pak choy
520-36-5	OC1=CC=C(C=C1)C1=CC(=O)C2=C(O)C=C(O)C=C2O1	Apigenin	Corn
520-36-5	OC1=CC=C(C=C1)C1=CC(=O)C2=C(O)C=C(O)C=C2O1	Apigenin	Black walnut
520-36-5	OC1=CC=C(C=C1)C1=CC(=O)C2=C(O)C=C(O)C=C2O1	Apigenin	Common walnut
520-36-5	OC1=CC=C(C=C1)C1=CC(=O)C2=C(O)C=C(O)C=C2O1	Apigenin	Fig
520-36-5	OC1=CC=C(C=C1)C1=CC(=O)C2=C(O)C=C(O)C=C2O1	Apigenin	Garden onion
520-36-5	OC1=CC=C(C=C1)C1=CC(=O)C2=C(O)C=C(O)C=C2O1	Apigenin	Garden tomato
520-36-5	OC1=CC=C(C=C1)C1=CC(=O)C2=C(O)C=C(O)C=C2O1	Apigenin	Garlic
520-36-5	OC1=CC=C(C=C1)C1=CC(=O)C2=C(O)C=C(O)C=C2O1	Apigenin	Ginger
520-36-5	OC1=CC=C(C=C1)C1=CC(=O)C2=C(O)C=C(O)C=C2O1	Apigenin	Ginseng
520-36-5	OC1=CC=C(C=C1)C1=CC(=O)C2=C(O)C=C(O)C=C2O1	Apigenin	Pepper
520-36-5	OC1=CC=C(C=C1)C1=CC(=O)C2=C(O)C=C(O)C=C2O1	Apigenin	Safflower
520-36-5	OC1=CC=C(C=C1)C1=CC(=O)C2=C(O)C=C(O)C=C2O1	Apigenin	Potato
26091-79-2	COC1=C2C=COC2=C(OC[C@H]2OC2(C)C)C2=C1C=CC(=O)O2	Byakangelicol	Lemon
482-25-7	COC1=C2C=CC(=O)OC2=C(OCC(O)C(C)(C)O)C2=C1C=CO2	(R)-Byakangelicin	Lemon
3173.02.2	CC1(C)OC1COC1=C2C=CC(=O)OC2=CC2=C1C=CO2	(R)-Oxypeucedanin	Leavening agent
3173.02.2	CC1(C)OC1COC1=C2C=CC(=O)OC2=CC2=C1C=CO2	(R)-Oxypeucedanin	Milk (Cow)
3173.02.2	CC1(C)OC1COC1=C2C=CC(=O)OC2=CC2=C1C=CO2	(R)-Oxypeucedanin	Poppy
3173.02.2	CC1(C)OC1COC1=C2C=CC(=O)OC2=CC2=C1C=CO2	(R)-Oxypeucedanin	Brazil nut
3173.02.2	CC1(C)OC1COC1=C2C=CC(=O)OC2=CC2=C1C=CO2	(R)-Oxypeucedanin	Pine nut
3173.02.2	CC1(C)OC1COC1=C2C=CC(=O)OC2=CC2=C1C=CO2	(R)-Oxypeucedanin	Cashew nut
3173.02.2	CC1(C)OC1COC1=C2C=CC(=O)OC2=CC2=C1C=CO2	(R)-Oxypeucedanin	Oat
3173.02.2	CC1(C)OC1COC1=C2C=CC(=O)OC2=CC2=C1C=CO2	(R)-Oxypeucedanin	Almond
3173.02.2	CC1(C)OC1COC1=C2C=CC(=O)OC2=CC2=C1C=CO2	(R)-Oxypeucedanin	Pistachio
3173.02.2	CC1(C)OC1COC1=C2C=CC(=O)OC2=CC2=C1C=CO2	(R)-Oxypeucedanin	Cheese
2009-24-7	[H]OC1=C2OC(=O)C([H])=C([H])C2=C([H])C2=C1OC([H])=C2[H]	Xanthotoxol	Fig
2009-24-7	[H]OC1=C2OC(=O)C([H])=C([H])C2=C([H])C2=C1OC([H])=C2[H]	Xanthotoxol	Parsley
2009-24-7	[H]OC1=C2OC(=O)C([H])=C([H])C2=C([H])C2=C1OC([H])=C2[H]	Xanthotoxol	Parsnip
484-20-8	COC1=C2C=CC(=O)OC2=CC2=C1C=CO2	Bergapten	Wild celery
484-20-8	COC1=C2C=CC(=O)OC2=CC2=C1C=CO2	Bergapten	Fennel
484-20-8	COC1=C2C=CC(=O)OC2=CC2=C1C=CO2	Bergapten	Grapefruit
484-20-8	COC1=C2C=CC(=O)OC2=CC2=C1C=CO2	Bergapten	Lovage
484-20-8	COC1=C2C=CC(=O)OC2=CC2=C1C=CO2	Bergapten	Celery stalks
484-20-8	COC1=C2C=CC(=O)OC2=CC2=C1C=CO2	Bergapten	Carrot
484-20-8	COC1=C2C=CC(=O)OC2=CC2=C1C=CO2	Bergapten	Wild carrot
484-20-8	COC1=C2C=CC(=O)OC2=CC2=C1C=CO2	Bergapten	Parsley
484-20-8	COC1=C2C=CC(=O)OC2=CC2=C1C=CO2	Bergapten	Parsnip
484-20-8	COC1=C2C=CC(=O)OC2=CC2=C1C=CO2	Bergapten	Fig
484-20-8	COC1=C2C=CC(=O)OC2=CC2=C1C=CO2	Bergapten	Corn
484-20-8	COC1=C2C=CC(=O)OC2=CC2=C1C=CO2	Bergapten	Black walnut
484-20-8	COC1=C2C=CC(=O)OC2=CC2=C1C=CO2	Bergapten	Common walnut
484-20-8	COC1=C2C=CC(=O)OC2=CC2=C1C=CO2	Bergapten	Garden onion
484-20-8	COC1=C2C=CC(=O)OC2=CC2=C1C=CO2	Bergapten	Garden tomato
484-20-8	COC1=C2C=CC(=O)OC2=CC2=C1C=CO2	Bergapten	Garlic
484-20-8	COC1=C2C=CC(=O)OC2=CC2=C1C=CO2	Bergapten	Ginger
484-20-8	COC1=C2C=CC(=O)OC2=CC2=C1C=CO2	Bergapten	Ginseng
484-20-8	COC1=C2C=CC(=O)OC2=CC2=C1C=CO2	Bergapten	Pepper
484-20-8	COC1=C2C=CC(=O)OC2=CC2=C1C=CO2	Bergapten	Safflower
484-20-8	COC1=C2C=CC(=O)OC2=CC2=C1C=CO2	Bergapten	Potato
531-59-9	COC1=CC2=C(C=CC(=O)O2)C=C1	Herniarin	Barley
531-59-9	COC1=CC2=C(C=CC(=O)O2)C=C1	Herniarin	Caraway
531-59-9	COC1=CC2=C(C=CC(=O)O2)C=C1	Herniarin	German camomile
531-59-9	COC1=CC2=C(C=CC(=O)O2)C=C1	Herniarin	Roman camomile
531-59-9	COC1=CC2=C(C=CC(=O)O2)C=C1	Herniarin	Tarragon
531-59-9	COC1=CC2=C(C=CC(=O)O2)C=C1	Herniarin	Wild celery
FDB030073	CC(C)(O)C1CC2=CC3=C(OC(=O)C=C3)C=C2O1	(+)-marmesin	Wild celery
FDB030073	CC(C)(O)C1CC2=CC3=C(OC(=O)C=C3)C=C2O1	(+)-marmesin	Fennel
FDB030073	CC(C)(O)C1CC2=CC3=C(OC(=O)C=C3)C=C2O1	(+)-marmesin	Grapefruit
FDB030073	CC(C)(O)C1CC2=CC3=C(OC(=O)C=C3)C=C2O1	(+)-marmesin	Lovage
FDB030073	CC(C)(O)C1CC2=CC3=C(OC(=O)C=C3)C=C2O1	(+)-marmesin	Celery stalks
FDB030073	CC(C)(O)C1CC2=CC3=C(OC(=O)C=C3)C=C2O1	(+)-marmesin	Carrot
FDB030073	CC(C)(O)C1CC2=CC3=C(OC(=O)C=C3)C=C2O1	(+)-marmesin	Wild carrot
FDB030073	CC(C)(O)C1CC2=CC3=C(OC(=O)C=C3)C=C2O1	(+)-marmesin	Parsley
FDB030073	CC(C)(O)C1CC2=CC3=C(OC(=O)C=C3)C=C2O1	(+)-marmesin	Parsnip
FDB030073	CC(C)(O)C1CC2=CC3=C(OC(=O)C=C3)C=C2O1	(+)-marmesin	Fig
FDB030073	CC(C)(O)C1CC2=CC3=C(OC(=O)C=C3)C=C2O1	(+)-marmesin	Corn
FDB030073	CC(C)(O)C1CC2=CC3=C(OC(=O)C=C3)C=C2O1	(+)-marmesin	Black walnut
FDB030073	CC(C)(O)C1CC2=CC3=C(OC(=O)C=C3)C=C2O1	(+)-marmesin	Common walnut
FDB030073	CC(C)(O)C1CC2=CC3=C(OC(=O)C=C3)C=C2O1	(+)-marmesin	Garden onion
FDB030073	CC(C)(O)C1CC2=CC3=C(OC(=O)C=C3)C=C2O1	(+)-marmesin	Garden tomato
FDB030073	CC(C)(O)C1CC2=CC3=C(OC(=O)C=C3)C=C2O1	(+)-marmesin	Garlic
FDB030073	CC(C)(O)C1CC2=CC3=C(OC(=O)C=C3)C=C2O1	(+)-marmesin	Ginger
FDB030073	CC(C)(O)C1CC2=CC3=C(OC(=O)C=C3)C=C2O1	(+)-marmesin	Ginseng
FDB030073	CC(C)(O)C1CC2=CC3=C(OC(=O)C=C3)C=C2O1	(+)-marmesin	Pepper
FDB030073	CC(C)(O)C1CC2=CC3=C(OC(=O)C=C3)C=C2O1	(+)-marmesin	Safflower
FDB030073	CC(C)(O)C1CC2=CC3=C(OC(=O)C=C3)C=C2O1	(+)-marmesin	Potato
FDB004979	CC(C)(O)[C@H](O)COC1=C2C=COC2=CC2=C1C=CC(=O)O2	Oxypeucedanin hydrate	Lemon
FDB004979	CC(C)(O)[C@H](O)COC1=C2C=COC2=CC2=C1C=CC(=O)O2	Oxypeucedanin hydrate	Lime
FDB004979	CC(C)(O)[C@H](O)COC1=C2C=COC2=CC2=C1C=CC(=O)O2	Oxypeucedanin hydrate	Parsley
2817.09.6	CC(C)(O)C(O)COC1=C2OC(=O)C=CC2=CC2=C1OC=C2	Heraclenol	Lemon
2817.09.6	CC(C)(O)C(O)COC1=C2OC(=O)C=CC2=CC2=C1OC=C2	Heraclenol	Parsley
523-50-2	[H]C1=C([H])C2=C(O1)C([H])=C([H])C1=C2OC(=O)C([H])=C1[H]	Angelicin	Celeriac
523-50-2	[H]C1=C([H])C2=C(O1)C([H])=C([H])C1=C2OC(=O)C([H])=C1[H]	Angelicin	Coriander
523-50-2	[H]C1=C([H])C2=C(O1)C([H])=C([H])C1=C2OC(=O)C([H])=C1[H]	Angelicin	Fig
523-50-2	[H]C1=C([H])C2=C(O1)C([H])=C([H])C1=C2OC(=O)C([H])=C1[H]	Angelicin	Parsnip
523-50-2	[H]C1=C([H])C2=C(O1)C([H])=C([H])C1=C2OC(=O)C([H])=C1[H]	Angelicin	Wild celery
484-12-8	COC1=CC=C2C=CC(=O)OC2=C1CC=C(C)C	Osthol	Carrot
484-12-8	COC1=CC=C2C=CC(=O)OC2=C1CC=C(C)C	Osthol	Dill
484-12-8	COC1=CC=C2C=CC(=O)OC2=C1CC=C(C)C	Osthol	Lemon
484-12-8	COC1=CC=C2C=CC(=O)OC2=C1CC=C(C)C	Osthol	Mandarin orange (Clementine, Tangerine)
484-12-8	COC1=CC=C2C=CC(=O)OC2=C1CC=C(C)C	Osthol	Parsley
484-12-8	COC1=CC=C2C=CC(=O)OC2=C1CC=C(C)C	Osthol	Sweet orange
484-12-8	COC1=CC=C2C=CC(=O)OC2=C1CC=C(C)C	Osthol	Wild carrot
484-12-8	COC1=CC=C2C=CC(=O)OC2=C1CC=C(C)C	Osthol	Wild celery
305-01-1	OC1=C(O)C=C2C=CC(=O)OC2=C1	Aesculetin	Barley
305-01-1	OC1=C(O)C=C2C=CC(=O)OC2=C1	Aesculetin	Carrot
305-01-1	OC1=C(O)C=C2C=CC(=O)OC2=C1	Aesculetin	Chicory
305-01-1	OC1=C(O)C=C2C=CC(=O)OC2=C1	Aesculetin	Cocoa bean
305-01-1	OC1=C(O)C=C2C=CC(=O)OC2=C1	Aesculetin	Common bean
305-01-1	OC1=C(O)C=C2C=CC(=O)OC2=C1	Aesculetin	Dandelion
305-01-1	OC1=C(O)C=C2C=CC(=O)OC2=C1	Aesculetin	Dill
305-01-1	OC1=C(O)C=C2C=CC(=O)OC2=C1	Aesculetin	Highbush blueberry
305-01-1	OC1=C(O)C=C2C=CC(=O)OC2=C1	Aesculetin	Horseradish
305-01-1	OC1=C(O)C=C2C=CC(=O)OC2=C1	Aesculetin	Mugwort
305-01-1	OC1=C(O)C=C2C=CC(=O)OC2=C1	Aesculetin	Olive
305-01-1	OC1=C(O)C=C2C=CC(=O)OC2=C1	Aesculetin	Peanut
305-01-1	OC1=C(O)C=C2C=CC(=O)OC2=C1	Aesculetin	Sherry
305-01-1	OC1=C(O)C=C2C=CC(=O)OC2=C1	Aesculetin	Sweet basil
305-01-1	OC1=C(O)C=C2C=CC(=O)OC2=C1	Aesculetin	Tarragon
305-01-1	OC1=C(O)C=C2C=CC(=O)OC2=C1	Aesculetin	Wild carrot
305-01-1	OC1=C(O)C=C2C=CC(=O)OC2=C1	Aesculetin	Wild leek
486-60-2	OC1=C2C=CC(=O)OC2=CC2=C1C=CO2	Bergaptol	Wild celery
486-60-2	OC1=C2C=CC(=O)OC2=CC2=C1C=CO2	Bergaptol	Fennel
486-60-2	OC1=C2C=CC(=O)OC2=CC2=C1C=CO2	Bergaptol	Grapefruit
486-60-2	OC1=C2C=CC(=O)OC2=CC2=C1C=CO2	Bergaptol	Lovage
486-60-2	OC1=C2C=CC(=O)OC2=CC2=C1C=CO2	Bergaptol	Celery stalks
486-60-2	OC1=C2C=CC(=O)OC2=CC2=C1C=CO2	Bergaptol	Carrot
486-60-2	OC1=C2C=CC(=O)OC2=CC2=C1C=CO2	Bergaptol	Wild carrot
486-60-2	OC1=C2C=CC(=O)OC2=CC2=C1C=CO2	Bergaptol	Parsley
486-60-2	OC1=C2C=CC(=O)OC2=CC2=C1C=CO2	Bergaptol	Parsnip
486-60-2	OC1=C2C=CC(=O)OC2=CC2=C1C=CO2	Bergaptol	Fig
486-60-2	OC1=C2C=CC(=O)OC2=CC2=C1C=CO2	Bergaptol	Corn
486-60-2	OC1=C2C=CC(=O)OC2=CC2=C1C=CO2	Bergaptol	Black walnut
486-60-2	OC1=C2C=CC(=O)OC2=CC2=C1C=CO2	Bergaptol	Common walnut
486-60-2	OC1=C2C=CC(=O)OC2=CC2=C1C=CO2	Bergaptol	Garden onion
486-60-2	OC1=C2C=CC(=O)OC2=CC2=C1C=CO2	Bergaptol	Garden tomato
486-60-2	OC1=C2C=CC(=O)OC2=CC2=C1C=CO2	Bergaptol	Garlic
486-60-2	OC1=C2C=CC(=O)OC2=CC2=C1C=CO2	Bergaptol	Ginger
486-60-2	OC1=C2C=CC(=O)OC2=CC2=C1C=CO2	Bergaptol	Ginseng
486-60-2	OC1=C2C=CC(=O)OC2=CC2=C1C=CO2	Bergaptol	Pepper
486-60-2	OC1=C2C=CC(=O)OC2=CC2=C1C=CO2	Bergaptol	Safflower
486-60-2	OC1=C2C=CC(=O)OC2=CC2=C1C=CO2	Bergaptol	Potato
91-64-5	O=C1OC2=CC=CC=C2C=C1	coumarin	Wild celery
91-64-5	O=C1OC2=CC=CC=C2C=C1	coumarin	Fennel
91-64-5	O=C1OC2=CC=CC=C2C=C1	coumarin	Grapefruit
91-64-5	O=C1OC2=CC=CC=C2C=C1	coumarin	Lovage
91-64-5	O=C1OC2=CC=CC=C2C=C1	coumarin	Celery stalks
91-64-5	O=C1OC2=CC=CC=C2C=C1	coumarin	Carrot
91-64-5	O=C1OC2=CC=CC=C2C=C1	coumarin	Wild carrot
91-64-5	O=C1OC2=CC=CC=C2C=C1	coumarin	Parsley
91-64-5	O=C1OC2=CC=CC=C2C=C1	coumarin	Parsnip
91-64-5	O=C1OC2=CC=CC=C2C=C1	coumarin	Fig
91-64-5	O=C1OC2=CC=CC=C2C=C1	coumarin	Corn
91-64-5	O=C1OC2=CC=CC=C2C=C1	coumarin	Black walnut
91-64-5	O=C1OC2=CC=CC=C2C=C1	coumarin	Common walnut
91-64-5	O=C1OC2=CC=CC=C2C=C1	coumarin	Garden onion
91-64-5	O=C1OC2=CC=CC=C2C=C1	coumarin	Garden tomato
91-64-5	O=C1OC2=CC=CC=C2C=C1	coumarin	Garlic
91-64-5	O=C1OC2=CC=CC=C2C=C1	coumarin	Ginger
91-64-5	O=C1OC2=CC=CC=C2C=C1	coumarin	Ginseng
91-64-5	O=C1OC2=CC=CC=C2C=C1	coumarin	Pepper
91-64-5	O=C1OC2=CC=CC=C2C=C1	coumarin	Safflower
91-64-5	O=C1OC2=CC=CC=C2C=C1	coumarin	Potato
120-08-1	COC1=C(OC)C=C2C=CC(=O)OC2=C1	Scoparone	Anise
120-08-1	COC1=C(OC)C=C2C=CC(=O)OC2=C1	Scoparone	Fennel
120-08-1	COC1=C(OC)C=C2C=CC(=O)OC2=C1	Scoparone	Lemon
120-08-1	COC1=C(OC)C=C2C=CC(=O)OC2=C1	Scoparone	Lime
120-08-1	COC1=C(OC)C=C2C=CC(=O)OC2=C1	Scoparone	Mandarin orange (Clementine, Tangerine)
120-08-1	COC1=C(OC)C=C2C=CC(=O)OC2=C1	Scoparone	Sweet orange
120-08-1	COC1=C(OC)C=C2C=CC(=O)OC2=C1	Scoparone	Tarragon
120-08-1	COC1=C(OC)C=C2C=CC(=O)OC2=C1	Scoparone	Wild celery
580-22-3	NC1=NC2=C(C=CC=C2)C=C1	2-Aminoquinoline	Common mushroom
580-22-3	NC1=NC2=C(C=CC=C2)C=C1	2-Aminoquinoline	Oyster mushroom
520-12-7	COC1=CC=C(C=C1)C1=CC(=O)C2=C(O1)C=C(O)C(OC)=C2O	Pectolinarigenin	Sunflower
520-12-7	COC1=CC=C(C=C1)C1=CC(=O)C2=C(O1)C=C(O)C(OC)=C2O	Pectolinarigenin	Tarragon
499-75-2	CC(C)C1=CC(O)=C(C)C=C1	5-Isopropyl-2-methylphenol	Pot marjoram
499-75-2	CC(C)C1=CC(O)=C(C)C=C1	5-Isopropyl-2-methylphenol	Common thyme
499-75-2	CC(C)C1=CC(O)=C(C)C=C1	5-Isopropyl-2-methylphenol	Corn
499-75-2	CC(C)C1=CC(O)=C(C)C=C1	5-Isopropyl-2-methylphenol	Winter savory
499-75-2	CC(C)C1=CC(O)=C(C)C=C1	5-Isopropyl-2-methylphenol	Sweet marjoram
499-75-2	CC(C)C1=CC(O)=C(C)C=C1	5-Isopropyl-2-methylphenol	Summer savory
499-75-2	CC(C)C1=CC(O)=C(C)C=C1	5-Isopropyl-2-methylphenol	Common oregano
499-75-2	CC(C)C1=CC(O)=C(C)C=C1	5-Isopropyl-2-methylphenol	Black walnut
499-75-2	CC(C)C1=CC(O)=C(C)C=C1	5-Isopropyl-2-methylphenol	Rosemary
499-75-2	CC(C)C1=CC(O)=C(C)C=C1	5-Isopropyl-2-methylphenol	Hyssop
499-75-2	CC(C)C1=CC(O)=C(C)C=C1	5-Isopropyl-2-methylphenol	Black tea
499-75-2	CC(C)C1=CC(O)=C(C)C=C1	5-Isopropyl-2-methylphenol	Dill
499-75-2	CC(C)C1=CC(O)=C(C)C=C1	5-Isopropyl-2-methylphenol	Green tea
499-75-2	CC(C)C1=CC(O)=C(C)C=C1	5-Isopropyl-2-methylphenol	Herbal tea
499-75-2	CC(C)C1=CC(O)=C(C)C=C1	5-Isopropyl-2-methylphenol	Lovage
499-75-2	CC(C)C1=CC(O)=C(C)C=C1	5-Isopropyl-2-methylphenol	Mexican oregano
499-75-2	CC(C)C1=CC(O)=C(C)C=C1	5-Isopropyl-2-methylphenol	Peppermint
499-75-2	CC(C)C1=CC(O)=C(C)C=C1	5-Isopropyl-2-methylphenol	Red tea
499-75-2	CC(C)C1=CC(O)=C(C)C=C1	5-Isopropyl-2-methylphenol	Spearmint
499-75-2	CC(C)C1=CC(O)=C(C)C=C1	5-Isopropyl-2-methylphenol	Sweet basil
499-75-2	CC(C)C1=CC(O)=C(C)C=C1	5-Isopropyl-2-methylphenol	Tamarind
485-19-8	COC1=C(O)C=C(CC2N(C)CCC3=CC(OC)=C(O)C=C23)C=C1	(S)-Reticuline	Wild celery
485-19-8	COC1=C(O)C=C(CC2N(C)CCC3=CC(OC)=C(O)C=C23)C=C1	(S)-Reticuline	Fennel
485-19-8	COC1=C(O)C=C(CC2N(C)CCC3=CC(OC)=C(O)C=C23)C=C1	(S)-Reticuline	Grapefruit
485-19-8	COC1=C(O)C=C(CC2N(C)CCC3=CC(OC)=C(O)C=C23)C=C1	(S)-Reticuline	Lovage
485-19-8	COC1=C(O)C=C(CC2N(C)CCC3=CC(OC)=C(O)C=C23)C=C1	(S)-Reticuline	Celery stalks
485-19-8	COC1=C(O)C=C(CC2N(C)CCC3=CC(OC)=C(O)C=C23)C=C1	(S)-Reticuline	Carrot
485-19-8	COC1=C(O)C=C(CC2N(C)CCC3=CC(OC)=C(O)C=C23)C=C1	(S)-Reticuline	Wild carrot
485-19-8	COC1=C(O)C=C(CC2N(C)CCC3=CC(OC)=C(O)C=C23)C=C1	(S)-Reticuline	Parsley
485-19-8	COC1=C(O)C=C(CC2N(C)CCC3=CC(OC)=C(O)C=C23)C=C1	(S)-Reticuline	Parsnip
485-19-8	COC1=C(O)C=C(CC2N(C)CCC3=CC(OC)=C(O)C=C23)C=C1	(S)-Reticuline	Fig
485-19-8	COC1=C(O)C=C(CC2N(C)CCC3=CC(OC)=C(O)C=C23)C=C1	(S)-Reticuline	Corn
485-19-8	COC1=C(O)C=C(CC2N(C)CCC3=CC(OC)=C(O)C=C23)C=C1	(S)-Reticuline	Black walnut
485-19-8	COC1=C(O)C=C(CC2N(C)CCC3=CC(OC)=C(O)C=C23)C=C1	(S)-Reticuline	Common walnut
485-19-8	COC1=C(O)C=C(CC2N(C)CCC3=CC(OC)=C(O)C=C23)C=C1	(S)-Reticuline	Garden onion
485-19-8	COC1=C(O)C=C(CC2N(C)CCC3=CC(OC)=C(O)C=C23)C=C1	(S)-Reticuline	Garden tomato
485-19-8	COC1=C(O)C=C(CC2N(C)CCC3=CC(OC)=C(O)C=C23)C=C1	(S)-Reticuline	Garlic
485-19-8	COC1=C(O)C=C(CC2N(C)CCC3=CC(OC)=C(O)C=C23)C=C1	(S)-Reticuline	Ginger
485-19-8	COC1=C(O)C=C(CC2N(C)CCC3=CC(OC)=C(O)C=C23)C=C1	(S)-Reticuline	Ginseng
485-19-8	COC1=C(O)C=C(CC2N(C)CCC3=CC(OC)=C(O)C=C23)C=C1	(S)-Reticuline	Pepper
485-19-8	COC1=C(O)C=C(CC2N(C)CCC3=CC(OC)=C(O)C=C23)C=C1	(S)-Reticuline	Safflower
485-19-8	COC1=C(O)C=C(CC2N(C)CCC3=CC(OC)=C(O)C=C23)C=C1	(S)-Reticuline	Potato
69-72-7	OC(=O)C1=CC=CC=C1O	Salicylic acid	Milk (Cow)
69-72-7	OC(=O)C1=CC=CC=C1O	Salicylic acid	Fennel
69-72-7	OC(=O)C1=CC=CC=C1O	Salicylic acid	Beer
69-72-7	OC(=O)C1=CC=CC=C1O	Salicylic acid	Peanut
69-72-7	OC(=O)C1=CC=CC=C1O	Salicylic acid	American cranberry
69-72-7	OC(=O)C1=CC=CC=C1O	Salicylic acid	Ceylon cinnamon
69-72-7	OC(=O)C1=CC=CC=C1O	Salicylic acid	Tarragon
69-72-7	OC(=O)C1=CC=CC=C1O	Salicylic acid	Common wheat
69-72-7	OC(=O)C1=CC=CC=C1O	Salicylic acid	Grapefruit
69-72-7	OC(=O)C1=CC=CC=C1O	Salicylic acid	Barley
69-72-7	OC(=O)C1=CC=CC=C1O	Salicylic acid	Nutmeg
69-72-7	OC(=O)C1=CC=CC=C1O	Salicylic acid	Grape wine
69-72-7	OC(=O)C1=CC=CC=C1O	Salicylic acid	Wild celery
69-72-7	OC(=O)C1=CC=CC=C1O	Salicylic acid	Fennel
69-72-7	OC(=O)C1=CC=CC=C1O	Salicylic acid	Grapefruit
69-72-7	OC(=O)C1=CC=CC=C1O	Salicylic acid	Lovage
69-72-7	OC(=O)C1=CC=CC=C1O	Salicylic acid	Celery stalks
69-72-7	OC(=O)C1=CC=CC=C1O	Salicylic acid	Carrot
69-72-7	OC(=O)C1=CC=CC=C1O	Salicylic acid	Wild carrot
69-72-7	OC(=O)C1=CC=CC=C1O	Salicylic acid	Parsley
69-72-7	OC(=O)C1=CC=CC=C1O	Salicylic acid	Parsnip
69-72-7	OC(=O)C1=CC=CC=C1O	Salicylic acid	Fig
69-72-7	OC(=O)C1=CC=CC=C1O	Salicylic acid	Corn
69-72-7	OC(=O)C1=CC=CC=C1O	Salicylic acid	Black walnut
69-72-7	OC(=O)C1=CC=CC=C1O	Salicylic acid	Common walnut
69-72-7	OC(=O)C1=CC=CC=C1O	Salicylic acid	Garden onion
69-72-7	OC(=O)C1=CC=CC=C1O	Salicylic acid	Garden tomato
69-72-7	OC(=O)C1=CC=CC=C1O	Salicylic acid	Garlic
69-72-7	OC(=O)C1=CC=CC=C1O	Salicylic acid	Ginger
69-72-7	OC(=O)C1=CC=CC=C1O	Salicylic acid	Ginseng
69-72-7	OC(=O)C1=CC=CC=C1O	Salicylic acid	Pepper
69-72-7	OC(=O)C1=CC=CC=C1O	Salicylic acid	Safflower
69-72-7	OC(=O)C1=CC=CC=C1O	Salicylic acid	Potato
89-83-8	CC(C)C1=C(O)C=C(C)C=C1	Thymunic acid	Common oregano
89-83-8	CC(C)C1=C(O)C=C(C)C=C1	Thymunic acid	Common thyme
62-46-4	OC(=O)CCCCC1CCSS1	alpha-Lipoic acid	Broccoli
62-46-4	OC(=O)CCCCC1CCSS1	alpha-Lipoic acid	Spinach
1200-22-2	OC(=O)CCCC[C@@H]1CCSS1	Lipoic acid	Milk (Cow)
1200-22-2	OC(=O)CCCC[C@@H]1CCSS1	Lipoic acid	Anatidae
1200-22-2	OC(=O)CCCC[C@@H]1CCSS1	Lipoic acid	Beefalo
1200-22-2	OC(=O)CCCC[C@@H]1CCSS1	Lipoic acid	Bison
1200-22-2	OC(=O)CCCC[C@@H]1CCSS1	Lipoic acid	Buffalo
1200-22-2	OC(=O)CCCC[C@@H]1CCSS1	Lipoic acid	Cattle (Beef, Veal)
1200-22-2	OC(=O)CCCC[C@@H]1CCSS1	Lipoic acid	Chicken
1200-22-2	OC(=O)CCCC[C@@H]1CCSS1	Lipoic acid	Columbidae (Dove, Pigeon)
1200-22-2	OC(=O)CCCC[C@@H]1CCSS1	Lipoic acid	Deer
1200-22-2	OC(=O)CCCC[C@@H]1CCSS1	Lipoic acid	Domestic goat
1200-22-2	OC(=O)CCCC[C@@H]1CCSS1	Lipoic acid	Domestic pig
123-08-0	OC1=CC=C(C=O)C=C1	4-Hydroxybenzaldehyde	Wild celery
123-08-0	OC1=CC=C(C=O)C=C1	4-Hydroxybenzaldehyde	Fennel
123-08-0	OC1=CC=C(C=O)C=C1	4-Hydroxybenzaldehyde	Grapefruit
123-08-0	OC1=CC=C(C=O)C=C1	4-Hydroxybenzaldehyde	Lovage
123-08-0	OC1=CC=C(C=O)C=C1	4-Hydroxybenzaldehyde	Celery stalks
123-08-0	OC1=CC=C(C=O)C=C1	4-Hydroxybenzaldehyde	Carrot
123-08-0	OC1=CC=C(C=O)C=C1	4-Hydroxybenzaldehyde	Wild carrot
123-08-0	OC1=CC=C(C=O)C=C1	4-Hydroxybenzaldehyde	Parsley
123-08-0	OC1=CC=C(C=O)C=C1	4-Hydroxybenzaldehyde	Parsnip
123-08-0	OC1=CC=C(C=O)C=C1	4-Hydroxybenzaldehyde	Fig
123-08-0	OC1=CC=C(C=O)C=C1	4-Hydroxybenzaldehyde	Corn
123-08-0	OC1=CC=C(C=O)C=C1	4-Hydroxybenzaldehyde	Black walnut
123-08-0	OC1=CC=C(C=O)C=C1	4-Hydroxybenzaldehyde	Common walnut
123-08-0	OC1=CC=C(C=O)C=C1	4-Hydroxybenzaldehyde	Garden onion
123-08-0	OC1=CC=C(C=O)C=C1	4-Hydroxybenzaldehyde	Garden tomato
123-08-0	OC1=CC=C(C=O)C=C1	4-Hydroxybenzaldehyde	Garlic
123-08-0	OC1=CC=C(C=O)C=C1	4-Hydroxybenzaldehyde	Ginger
123-08-0	OC1=CC=C(C=O)C=C1	4-Hydroxybenzaldehyde	Ginseng
123-08-0	OC1=CC=C(C=O)C=C1	4-Hydroxybenzaldehyde	Pepper
123-08-0	OC1=CC=C(C=O)C=C1	4-Hydroxybenzaldehyde	Safflower
123-08-0	OC1=CC=C(C=O)C=C1	4-Hydroxybenzaldehyde	Potato
552-58-9	OC1=CC(O)=C2C(=O)CC(OC2=C1)C1=CC(O)=C(O)C=C1	Eriodictyol	Mexican oregano
552-58-9	OC1=CC(O)=C2C(=O)CC(OC2=C1)C1=CC(O)=C(O)C=C1	Eriodictyol	Common oregano
552-58-9	OC1=CC(O)=C2C(=O)CC(OC2=C1)C1=CC(O)=C(O)C=C1	Eriodictyol	Peppermint
552-58-9	OC1=CC(O)=C2C(=O)CC(OC2=C1)C1=CC(O)=C(O)C=C1	Eriodictyol	Lemon
552-58-9	OC1=CC(O)=C2C(=O)CC(OC2=C1)C1=CC(O)=C(O)C=C1	Eriodictyol	Sweet orange
552-58-9	OC1=CC(O)=C2C(=O)CC(OC2=C1)C1=CC(O)=C(O)C=C1	Eriodictyol	Pummelo
552-58-9	OC1=CC(O)=C2C(=O)CC(OC2=C1)C1=CC(O)=C(O)C=C1	Eriodictyol	Persian lime
552-58-9	OC1=CC(O)=C2C(=O)CC(OC2=C1)C1=CC(O)=C(O)C=C1	Eriodictyol	Sweet marjoram
552-58-9	OC1=CC(O)=C2C(=O)CC(OC2=C1)C1=CC(O)=C(O)C=C1	Eriodictyol	Lemon balm
552-58-9	OC1=CC(O)=C2C(=O)CC(OC2=C1)C1=CC(O)=C(O)C=C1	Eriodictyol	Fennel
552-58-9	OC1=CC(O)=C2C(=O)CC(OC2=C1)C1=CC(O)=C(O)C=C1	Eriodictyol	Cumin
552-58-9	OC1=CC(O)=C2C(=O)CC(OC2=C1)C1=CC(O)=C(O)C=C1	Eriodictyol	Grapefruit
552-58-9	OC1=CC(O)=C2C(=O)CC(OC2=C1)C1=CC(O)=C(O)C=C1	Eriodictyol	Almond
552-58-9	OC1=CC(O)=C2C(=O)CC(OC2=C1)C1=CC(O)=C(O)C=C1	Eriodictyol	Sorghum
552-58-9	OC1=CC(O)=C2C(=O)CC(OC2=C1)C1=CC(O)=C(O)C=C1	Eriodictyol	Pistachio
552-58-9	OC1=CC(O)=C2C(=O)CC(OC2=C1)C1=CC(O)=C(O)C=C1	Eriodictyol	Mandarin orange (Clementine, Tangerine)
21422-04-8	CC(C)=CCC1=CC2=C(OC(=O)C=C2)C=C1O	demethylsuberosin	Wild celery
21422-04-8	CC(C)=CCC1=CC2=C(OC(=O)C=C2)C=C1O	demethylsuberosin	Fennel
21422-04-8	CC(C)=CCC1=CC2=C(OC(=O)C=C2)C=C1O	demethylsuberosin	Grapefruit
21422-04-8	CC(C)=CCC1=CC2=C(OC(=O)C=C2)C=C1O	demethylsuberosin	Lovage
21422-04-8	CC(C)=CCC1=CC2=C(OC(=O)C=C2)C=C1O	demethylsuberosin	Celery stalks
21422-04-8	CC(C)=CCC1=CC2=C(OC(=O)C=C2)C=C1O	demethylsuberosin	Carrot
21422-04-8	CC(C)=CCC1=CC2=C(OC(=O)C=C2)C=C1O	demethylsuberosin	Wild carrot
21422-04-8	CC(C)=CCC1=CC2=C(OC(=O)C=C2)C=C1O	demethylsuberosin	Parsley
21422-04-8	CC(C)=CCC1=CC2=C(OC(=O)C=C2)C=C1O	demethylsuberosin	Parsnip
21422-04-8	CC(C)=CCC1=CC2=C(OC(=O)C=C2)C=C1O	demethylsuberosin	Fig
21422-04-8	CC(C)=CCC1=CC2=C(OC(=O)C=C2)C=C1O	demethylsuberosin	Corn
21422-04-8	CC(C)=CCC1=CC2=C(OC(=O)C=C2)C=C1O	demethylsuberosin	Black walnut
21422-04-8	CC(C)=CCC1=CC2=C(OC(=O)C=C2)C=C1O	demethylsuberosin	Common walnut
21422-04-8	CC(C)=CCC1=CC2=C(OC(=O)C=C2)C=C1O	demethylsuberosin	Garden onion
21422-04-8	CC(C)=CCC1=CC2=C(OC(=O)C=C2)C=C1O	demethylsuberosin	Garden tomato
21422-04-8	CC(C)=CCC1=CC2=C(OC(=O)C=C2)C=C1O	demethylsuberosin	Garlic
21422-04-8	CC(C)=CCC1=CC2=C(OC(=O)C=C2)C=C1O	demethylsuberosin	Ginger
21422-04-8	CC(C)=CCC1=CC2=C(OC(=O)C=C2)C=C1O	demethylsuberosin	Ginseng
21422-04-8	CC(C)=CCC1=CC2=C(OC(=O)C=C2)C=C1O	demethylsuberosin	Pepper
21422-04-8	CC(C)=CCC1=CC2=C(OC(=O)C=C2)C=C1O	demethylsuberosin	Safflower
21422-04-8	CC(C)=CCC1=CC2=C(OC(=O)C=C2)C=C1O	demethylsuberosin	Potato
520-33-2	COC1=C(O)C=C(C=C1)[C@@H]1CC(=O)C2=C(O)C=C(O)C=C2O1	Hesperetin	Welsh onion
520-33-2	COC1=C(O)C=C(C=C1)[C@@H]1CC(=O)C2=C(O)C=C(O)C=C2O1	Hesperetin	Grape wine
520-33-2	COC1=C(O)C=C(C=C1)[C@@H]1CC(=O)C2=C(O)C=C(O)C=C2O1	Hesperetin	Grapefruit
520-33-2	COC1=C(O)C=C(C=C1)[C@@H]1CC(=O)C2=C(O)C=C(O)C=C2O1	Hesperetin	Pummelo
520-33-2	COC1=C(O)C=C(C=C1)[C@@H]1CC(=O)C2=C(O)C=C(O)C=C2O1	Hesperetin	Peppermint
520-33-2	COC1=C(O)C=C(C=C1)[C@@H]1CC(=O)C2=C(O)C=C(O)C=C2O1	Hesperetin	Mandarin orange (Clementine, Tangerine)
520-33-2	COC1=C(O)C=C(C=C1)[C@@H]1CC(=O)C2=C(O)C=C(O)C=C2O1	Hesperetin	Lemon
520-33-2	COC1=C(O)C=C(C=C1)[C@@H]1CC(=O)C2=C(O)C=C(O)C=C2O1	Hesperetin	Sweet orange
520-33-2	COC1=C(O)C=C(C=C1)[C@@H]1CC(=O)C2=C(O)C=C(O)C=C2O1	Hesperetin	Persian lime
520-33-2	COC1=C(O)C=C(C=C1)[C@@H]1CC(=O)C2=C(O)C=C(O)C=C2O1	Hesperetin	Lime
520-33-2	COC1=C(O)C=C(C=C1)[C@@H]1CC(=O)C2=C(O)C=C(O)C=C2O1	Hesperetin	Mentha
520-33-2	COC1=C(O)C=C(C=C1)[C@@H]1CC(=O)C2=C(O)C=C(O)C=C2O1	Hesperetin	Orange mint
102-94-3	OC(=O)\C=C/C1=CC=CC=C1	cis-Cinnamic acid	Chinese cinnamon
528-48-3	OC1=CC2=C(C=C1)C(=O)C(O)=C(O2)C1=CC(O)=C(O)C=C1	Fisetin	Soy bean
548-83-4	OC1=CC(O)=C2C(OC(=C(O)C2=O)C2=CC=CC=C2)=C1	Galangin	Wild celery
548-83-4	OC1=CC(O)=C2C(OC(=C(O)C2=O)C2=CC=CC=C2)=C1	Galangin	Fennel
548-83-4	OC1=CC(O)=C2C(OC(=C(O)C2=O)C2=CC=CC=C2)=C1	Galangin	Grapefruit
548-83-4	OC1=CC(O)=C2C(OC(=C(O)C2=O)C2=CC=CC=C2)=C1	Galangin	Lovage
548-83-4	OC1=CC(O)=C2C(OC(=C(O)C2=O)C2=CC=CC=C2)=C1	Galangin	Celery stalks
548-83-4	OC1=CC(O)=C2C(OC(=C(O)C2=O)C2=CC=CC=C2)=C1	Galangin	Carrot
548-83-4	OC1=CC(O)=C2C(OC(=C(O)C2=O)C2=CC=CC=C2)=C1	Galangin	Wild carrot
548-83-4	OC1=CC(O)=C2C(OC(=C(O)C2=O)C2=CC=CC=C2)=C1	Galangin	Parsley
548-83-4	OC1=CC(O)=C2C(OC(=C(O)C2=O)C2=CC=CC=C2)=C1	Galangin	Parsnip
548-83-4	OC1=CC(O)=C2C(OC(=C(O)C2=O)C2=CC=CC=C2)=C1	Galangin	Fig
548-83-4	OC1=CC(O)=C2C(OC(=C(O)C2=O)C2=CC=CC=C2)=C1	Galangin	Corn
548-83-4	OC1=CC(O)=C2C(OC(=C(O)C2=O)C2=CC=CC=C2)=C1	Galangin	Black walnut
548-83-4	OC1=CC(O)=C2C(OC(=C(O)C2=O)C2=CC=CC=C2)=C1	Galangin	Common walnut
548-83-4	OC1=CC(O)=C2C(OC(=C(O)C2=O)C2=CC=CC=C2)=C1	Galangin	Garden onion
548-83-4	OC1=CC(O)=C2C(OC(=C(O)C2=O)C2=CC=CC=C2)=C1	Galangin	Garden tomato
548-83-4	OC1=CC(O)=C2C(OC(=C(O)C2=O)C2=CC=CC=C2)=C1	Galangin	Garlic
548-83-4	OC1=CC(O)=C2C(OC(=C(O)C2=O)C2=CC=CC=C2)=C1	Galangin	Ginger
548-83-4	OC1=CC(O)=C2C(OC(=C(O)C2=O)C2=CC=CC=C2)=C1	Galangin	Ginseng
548-83-4	OC1=CC(O)=C2C(OC(=C(O)C2=O)C2=CC=CC=C2)=C1	Galangin	Pepper
548-83-4	OC1=CC(O)=C2C(OC(=C(O)C2=O)C2=CC=CC=C2)=C1	Galangin	Safflower
548-83-4	OC1=CC(O)=C2C(OC(=C(O)C2=O)C2=CC=CC=C2)=C1	Galangin	Potato
548-83-4	OC1=CC(O)=C2C(OC(=C(O)C2=O)C2=CC=CC=C2)=C1	Galangin	Welsh onion
548-83-4	OC1=CC(O)=C2C(OC(=C(O)C2=O)C2=CC=CC=C2)=C1	Galangin	Grape wine
548-83-4	OC1=CC(O)=C2C(OC(=C(O)C2=O)C2=CC=CC=C2)=C1	Galangin	Grapefruit
548-83-4	OC1=CC(O)=C2C(OC(=C(O)C2=O)C2=CC=CC=C2)=C1	Galangin	Pummelo
548-83-4	OC1=CC(O)=C2C(OC(=C(O)C2=O)C2=CC=CC=C2)=C1	Galangin	Peppermint
548-83-4	OC1=CC(O)=C2C(OC(=C(O)C2=O)C2=CC=CC=C2)=C1	Galangin	Mandarin orange (Clementine, Tangerine)
548-83-4	OC1=CC(O)=C2C(OC(=C(O)C2=O)C2=CC=CC=C2)=C1	Galangin	Lemon
548-83-4	OC1=CC(O)=C2C(OC(=C(O)C2=O)C2=CC=CC=C2)=C1	Galangin	Sweet orange
548-83-4	OC1=CC(O)=C2C(OC(=C(O)C2=O)C2=CC=CC=C2)=C1	Galangin	Persian lime
548-83-4	OC1=CC(O)=C2C(OC(=C(O)C2=O)C2=CC=CC=C2)=C1	Galangin	Lime
548-83-4	OC1=CC(O)=C2C(OC(=C(O)C2=O)C2=CC=CC=C2)=C1	Galangin	Mentha
56-45-1	NC(CO)C(O)=O	L-Serine	Milk (Cow)
56-45-1	NC(CO)C(O)=O	L-Serine	Red bell pepper
56-45-1	NC(CO)C(O)=O	L-Serine	Smelt
56-45-1	NC(CO)C(O)=O	L-Serine	Soy bean
56-45-1	NC(CO)C(O)=O	L-Serine	Dried milk
56-45-1	NC(CO)C(O)=O	L-Serine	Eggs
56-45-1	NC(CO)C(O)=O	L-Serine	White lupine
56-45-1	NC(CO)C(O)=O	L-Serine	Carob
56-45-1	NC(CO)C(O)=O	L-Serine	Peanut
56-45-1	NC(CO)C(O)=O	L-Serine	Cheese
56-45-1	NC(CO)C(O)=O	L-Serine	Horseradish tree
56-45-1	NC(CO)C(O)=O	L-Serine	White mustard
56-45-1	NC(CO)C(O)=O	L-Serine	Leavening agent
56-45-1	NC(CO)C(O)=O	L-Serine	Norway lobster
56-45-1	NC(CO)C(O)=O	L-Serine	Poppy
56-45-1	NC(CO)C(O)=O	L-Serine	Pistachio
56-45-1	NC(CO)C(O)=O	L-Serine	Cattle (Beef, Veal)
56-45-1	NC(CO)C(O)=O	L-Serine	Thunnus
56-45-1	NC(CO)C(O)=O	L-Serine	Snow crab
56-45-1	NC(CO)C(O)=O	L-Serine	Deer
56-45-1	NC(CO)C(O)=O	L-Serine	Brazil nut
56-45-1	NC(CO)C(O)=O	L-Serine	Chicken
56-45-1	NC(CO)C(O)=O	L-Serine	Salmonidae (Salmon, Trout)
56-45-1	NC(CO)C(O)=O	L-Serine	Domestic pig
56-45-1	NC(CO)C(O)=O	L-Serine	Winged bean
56-45-1	NC(CO)C(O)=O	L-Serine	Scombridae (Bonito, Mackerel, Tuna)
56-45-1	NC(CO)C(O)=O	L-Serine	Cocoa powder
56-45-1	NC(CO)C(O)=O	L-Serine	Coho salmon
56-45-1	NC(CO)C(O)=O	L-Serine	Clawed lobster
56-45-1	NC(CO)C(O)=O	L-Serine	Cuttlefish
56-45-1	NC(CO)C(O)=O	L-Serine	Hyacinth bean
56-45-1	NC(CO)C(O)=O	L-Serine	Haddock
56-45-1	NC(CO)C(O)=O	L-Serine	Gram bean
56-45-1	NC(CO)C(O)=O	L-Serine	Pink salmon
56-45-1	NC(CO)C(O)=O	L-Serine	Lima bean
56-45-1	NC(CO)C(O)=O	L-Serine	Yardlong bean
56-45-1	NC(CO)C(O)=O	L-Serine	Sheep (Mutton, Lamb)
56-45-1	NC(CO)C(O)=O	L-Serine	Lentils
56-45-1	NC(CO)C(O)=O	L-Serine	Marine mussel
56-45-1	NC(CO)C(O)=O	L-Serine	Sesame
56-45-1	NC(CO)C(O)=O	L-Serine	Common bean
56-45-1	NC(CO)C(O)=O	L-Serine	Almond
56-45-1	NC(CO)C(O)=O	L-Serine	Amaranth
56-45-1	NC(CO)C(O)=O	L-Serine	Sunburst squash (pattypan squash)
56-45-1	NC(CO)C(O)=O	L-Serine	Fennel
56-45-1	NC(CO)C(O)=O	L-Serine	Atlantic halibut
56-45-1	NC(CO)C(O)=O	L-Serine	Wild celery
56-45-1	NC(CO)C(O)=O	L-Serine	Fennel
56-45-1	NC(CO)C(O)=O	L-Serine	Grapefruit
56-45-1	NC(CO)C(O)=O	L-Serine	Lovage
56-45-1	NC(CO)C(O)=O	L-Serine	Celery stalks
56-45-1	NC(CO)C(O)=O	L-Serine	Carrot
56-45-1	NC(CO)C(O)=O	L-Serine	Wild carrot
56-45-1	NC(CO)C(O)=O	L-Serine	Parsley
56-45-1	NC(CO)C(O)=O	L-Serine	Parsnip
56-45-1	NC(CO)C(O)=O	L-Serine	Fig
56-45-1	NC(CO)C(O)=O	L-Serine	Corn
56-45-1	NC(CO)C(O)=O	L-Serine	Black walnut
56-45-1	NC(CO)C(O)=O	L-Serine	Common walnut
56-45-1	NC(CO)C(O)=O	L-Serine	Garden onion
56-45-1	NC(CO)C(O)=O	L-Serine	Garden tomato
56-45-1	NC(CO)C(O)=O	L-Serine	Garlic
56-45-1	NC(CO)C(O)=O	L-Serine	Ginger
56-45-1	NC(CO)C(O)=O	L-Serine	Ginseng
56-45-1	NC(CO)C(O)=O	L-Serine	Pepper
56-45-1	NC(CO)C(O)=O	L-Serine	Safflower
56-45-1	NC(CO)C(O)=O	L-Serine	Potato
56-45-1	NC(CO)C(O)=O	L-Serine	Welsh onion
56-45-1	NC(CO)C(O)=O	L-Serine	Grape wine
56-45-1	NC(CO)C(O)=O	L-Serine	Grapefruit
56-45-1	NC(CO)C(O)=O	L-Serine	Pummelo
56-45-1	NC(CO)C(O)=O	L-Serine	Peppermint
56-45-1	NC(CO)C(O)=O	L-Serine	Mandarin orange (Clementine, Tangerine)
56-45-1	NC(CO)C(O)=O	L-Serine	Lemon
56-45-1	NC(CO)C(O)=O	L-Serine	Sweet orange
56-45-1	NC(CO)C(O)=O	L-Serine	Persian lime
56-45-1	NC(CO)C(O)=O	L-Serine	Lime
56-45-1	NC(CO)C(O)=O	L-Serine	Mentha
312-84-5	N[C@H](CO)C(O)=O	D-Serine	Milk (Cow)
312-84-5	N[C@H](CO)C(O)=O	D-Serine	Red bell pepper
312-84-5	N[C@H](CO)C(O)=O	D-Serine	Smelt
312-84-5	N[C@H](CO)C(O)=O	D-Serine	Soy bean
312-84-5	N[C@H](CO)C(O)=O	D-Serine	Dried milk
312-84-5	N[C@H](CO)C(O)=O	D-Serine	Eggs
312-84-5	N[C@H](CO)C(O)=O	D-Serine	White lupine
312-84-5	N[C@H](CO)C(O)=O	D-Serine	Carob
312-84-5	N[C@H](CO)C(O)=O	D-Serine	Peanut
312-84-5	N[C@H](CO)C(O)=O	D-Serine	Cheese
312-84-5	N[C@H](CO)C(O)=O	D-Serine	Horseradish tree
312-84-5	N[C@H](CO)C(O)=O	D-Serine	White mustard
312-84-5	N[C@H](CO)C(O)=O	D-Serine	Leavening agent
312-84-5	N[C@H](CO)C(O)=O	D-Serine	Norway lobster
312-84-5	N[C@H](CO)C(O)=O	D-Serine	Poppy
312-84-5	N[C@H](CO)C(O)=O	D-Serine	Pistachio
312-84-5	N[C@H](CO)C(O)=O	D-Serine	Cattle (Beef, Veal)
312-84-5	N[C@H](CO)C(O)=O	D-Serine	Thunnus
312-84-5	N[C@H](CO)C(O)=O	D-Serine	Snow crab
312-84-5	N[C@H](CO)C(O)=O	D-Serine	Deer
312-84-5	N[C@H](CO)C(O)=O	D-Serine	Brazil nut
312-84-5	N[C@H](CO)C(O)=O	D-Serine	Chicken
312-84-5	N[C@H](CO)C(O)=O	D-Serine	Salmonidae (Salmon, Trout)
312-84-5	N[C@H](CO)C(O)=O	D-Serine	Domestic pig
312-84-5	N[C@H](CO)C(O)=O	D-Serine	Winged bean
312-84-5	N[C@H](CO)C(O)=O	D-Serine	Scombridae (Bonito, Mackerel, Tuna)
312-84-5	N[C@H](CO)C(O)=O	D-Serine	Cocoa powder
312-84-5	N[C@H](CO)C(O)=O	D-Serine	Coho salmon
312-84-5	N[C@H](CO)C(O)=O	D-Serine	Clawed lobster
312-84-5	N[C@H](CO)C(O)=O	D-Serine	Cuttlefish
312-84-5	N[C@H](CO)C(O)=O	D-Serine	Hyacinth bean
312-84-5	N[C@H](CO)C(O)=O	D-Serine	Haddock
312-84-5	N[C@H](CO)C(O)=O	D-Serine	Gram bean
312-84-5	N[C@H](CO)C(O)=O	D-Serine	Pink salmon
312-84-5	N[C@H](CO)C(O)=O	D-Serine	Lima bean
312-84-5	N[C@H](CO)C(O)=O	D-Serine	Yardlong bean
312-84-5	N[C@H](CO)C(O)=O	D-Serine	Sheep (Mutton, Lamb)
312-84-5	N[C@H](CO)C(O)=O	D-Serine	Lentils
312-84-5	N[C@H](CO)C(O)=O	D-Serine	Marine mussel
312-84-5	N[C@H](CO)C(O)=O	D-Serine	Sesame
312-84-5	N[C@H](CO)C(O)=O	D-Serine	Common bean
312-84-5	N[C@H](CO)C(O)=O	D-Serine	Almond
312-84-5	N[C@H](CO)C(O)=O	D-Serine	Amaranth
312-84-5	N[C@H](CO)C(O)=O	D-Serine	Sunburst squash (pattypan squash)
312-84-5	N[C@H](CO)C(O)=O	D-Serine	Fennel
312-84-5	N[C@H](CO)C(O)=O	D-Serine	Atlantic halibut
312-84-5	N[C@H](CO)C(O)=O	D-Serine	Wild celery
312-84-5	N[C@H](CO)C(O)=O	D-Serine	Fennel
312-84-5	N[C@H](CO)C(O)=O	D-Serine	Grapefruit
312-84-5	N[C@H](CO)C(O)=O	D-Serine	Lovage
312-84-5	N[C@H](CO)C(O)=O	D-Serine	Celery stalks
312-84-5	N[C@H](CO)C(O)=O	D-Serine	Carrot
312-84-5	N[C@H](CO)C(O)=O	D-Serine	Wild carrot
312-84-5	N[C@H](CO)C(O)=O	D-Serine	Parsley
312-84-5	N[C@H](CO)C(O)=O	D-Serine	Parsnip
312-84-5	N[C@H](CO)C(O)=O	D-Serine	Fig
312-84-5	N[C@H](CO)C(O)=O	D-Serine	Corn
312-84-5	N[C@H](CO)C(O)=O	D-Serine	Black walnut
312-84-5	N[C@H](CO)C(O)=O	D-Serine	Common walnut
312-84-5	N[C@H](CO)C(O)=O	D-Serine	Garden onion
312-84-5	N[C@H](CO)C(O)=O	D-Serine	Garden tomato
312-84-5	N[C@H](CO)C(O)=O	D-Serine	Garlic
312-84-5	N[C@H](CO)C(O)=O	D-Serine	Ginger
312-84-5	N[C@H](CO)C(O)=O	D-Serine	Ginseng
312-84-5	N[C@H](CO)C(O)=O	D-Serine	Pepper
312-84-5	N[C@H](CO)C(O)=O	D-Serine	Safflower
312-84-5	N[C@H](CO)C(O)=O	D-Serine	Potato
312-84-5	N[C@H](CO)C(O)=O	D-Serine	Welsh onion
312-84-5	N[C@H](CO)C(O)=O	D-Serine	Grape wine
312-84-5	N[C@H](CO)C(O)=O	D-Serine	Grapefruit
312-84-5	N[C@H](CO)C(O)=O	D-Serine	Pummelo
312-84-5	N[C@H](CO)C(O)=O	D-Serine	Peppermint
312-84-5	N[C@H](CO)C(O)=O	D-Serine	Mandarin orange (Clementine, Tangerine)
312-84-5	N[C@H](CO)C(O)=O	D-Serine	Lemon
312-84-5	N[C@H](CO)C(O)=O	D-Serine	Sweet orange
312-84-5	N[C@H](CO)C(O)=O	D-Serine	Persian lime
312-84-5	N[C@H](CO)C(O)=O	D-Serine	Lime
312-84-5	N[C@H](CO)C(O)=O	D-Serine	Mentha
17092-92-1	CC12CCCC(C)(C)C1=CC(=O)O2	(S)-5,6,7,7alpha-Tetrahydro-4,4,7alpha-trimethyl-2(4H)-benzofuranone	Black tea
17092-92-1	CC12CCCC(C)(C)C1=CC(=O)O2	(S)-5,6,7,7alpha-Tetrahydro-4,4,7alpha-trimethyl-2(4H)-benzofuranone	Fenugreek
17092-92-1	CC12CCCC(C)(C)C1=CC(=O)O2	(S)-5,6,7,7alpha-Tetrahydro-4,4,7alpha-trimethyl-2(4H)-benzofuranone	Green tea
17092-92-1	CC12CCCC(C)(C)C1=CC(=O)O2	(S)-5,6,7,7alpha-Tetrahydro-4,4,7alpha-trimethyl-2(4H)-benzofuranone	Herbal tea
17092-92-1	CC12CCCC(C)(C)C1=CC(=O)O2	(S)-5,6,7,7alpha-Tetrahydro-4,4,7alpha-trimethyl-2(4H)-benzofuranone	Red tea
17092-92-1	CC12CCCC(C)(C)C1=CC(=O)O2	(S)-5,6,7,7alpha-Tetrahydro-4,4,7alpha-trimethyl-2(4H)-benzofuranone	Potato
150-13-0	NC1=CC=C(C=C1)C(O)=O	4-Aminobenzoic acid	Milk (Cow)
150-13-0	NC1=CC=C(C=C1)C(O)=O	4-Aminobenzoic acid	Red bell pepper
150-13-0	NC1=CC=C(C=C1)C(O)=O	4-Aminobenzoic acid	Smelt
150-13-0	NC1=CC=C(C=C1)C(O)=O	4-Aminobenzoic acid	Soy bean
150-13-0	NC1=CC=C(C=C1)C(O)=O	4-Aminobenzoic acid	Dried milk
150-13-0	NC1=CC=C(C=C1)C(O)=O	4-Aminobenzoic acid	Eggs
150-13-0	NC1=CC=C(C=C1)C(O)=O	4-Aminobenzoic acid	White lupine
150-13-0	NC1=CC=C(C=C1)C(O)=O	4-Aminobenzoic acid	Carob
150-13-0	NC1=CC=C(C=C1)C(O)=O	4-Aminobenzoic acid	Peanut
150-13-0	NC1=CC=C(C=C1)C(O)=O	4-Aminobenzoic acid	Cheese
150-13-0	NC1=CC=C(C=C1)C(O)=O	4-Aminobenzoic acid	Horseradish tree
150-13-0	NC1=CC=C(C=C1)C(O)=O	4-Aminobenzoic acid	White mustard
150-13-0	NC1=CC=C(C=C1)C(O)=O	4-Aminobenzoic acid	Leavening agent
150-13-0	NC1=CC=C(C=C1)C(O)=O	4-Aminobenzoic acid	Norway lobster
150-13-0	NC1=CC=C(C=C1)C(O)=O	4-Aminobenzoic acid	Poppy
150-13-0	NC1=CC=C(C=C1)C(O)=O	4-Aminobenzoic acid	Pistachio
150-13-0	NC1=CC=C(C=C1)C(O)=O	4-Aminobenzoic acid	Cattle (Beef, Veal)
150-13-0	NC1=CC=C(C=C1)C(O)=O	4-Aminobenzoic acid	Thunnus
150-13-0	NC1=CC=C(C=C1)C(O)=O	4-Aminobenzoic acid	Snow crab
150-13-0	NC1=CC=C(C=C1)C(O)=O	4-Aminobenzoic acid	Deer
150-13-0	NC1=CC=C(C=C1)C(O)=O	4-Aminobenzoic acid	Brazil nut
150-13-0	NC1=CC=C(C=C1)C(O)=O	4-Aminobenzoic acid	Chicken
150-13-0	NC1=CC=C(C=C1)C(O)=O	4-Aminobenzoic acid	Salmonidae (Salmon, Trout)
150-13-0	NC1=CC=C(C=C1)C(O)=O	4-Aminobenzoic acid	Domestic pig
150-13-0	NC1=CC=C(C=C1)C(O)=O	4-Aminobenzoic acid	Winged bean
150-13-0	NC1=CC=C(C=C1)C(O)=O	4-Aminobenzoic acid	Scombridae (Bonito, Mackerel, Tuna)
150-13-0	NC1=CC=C(C=C1)C(O)=O	4-Aminobenzoic acid	Cocoa powder
150-13-0	NC1=CC=C(C=C1)C(O)=O	4-Aminobenzoic acid	Coho salmon
150-13-0	NC1=CC=C(C=C1)C(O)=O	4-Aminobenzoic acid	Clawed lobster
150-13-0	NC1=CC=C(C=C1)C(O)=O	4-Aminobenzoic acid	Cuttlefish
150-13-0	NC1=CC=C(C=C1)C(O)=O	4-Aminobenzoic acid	Hyacinth bean
150-13-0	NC1=CC=C(C=C1)C(O)=O	4-Aminobenzoic acid	Haddock
150-13-0	NC1=CC=C(C=C1)C(O)=O	4-Aminobenzoic acid	Gram bean
150-13-0	NC1=CC=C(C=C1)C(O)=O	4-Aminobenzoic acid	Pink salmon
150-13-0	NC1=CC=C(C=C1)C(O)=O	4-Aminobenzoic acid	Lima bean
150-13-0	NC1=CC=C(C=C1)C(O)=O	4-Aminobenzoic acid	Yardlong bean
150-13-0	NC1=CC=C(C=C1)C(O)=O	4-Aminobenzoic acid	Sheep (Mutton, Lamb)
150-13-0	NC1=CC=C(C=C1)C(O)=O	4-Aminobenzoic acid	Lentils
150-13-0	NC1=CC=C(C=C1)C(O)=O	4-Aminobenzoic acid	Marine mussel
150-13-0	NC1=CC=C(C=C1)C(O)=O	4-Aminobenzoic acid	Sesame
150-13-0	NC1=CC=C(C=C1)C(O)=O	4-Aminobenzoic acid	Common bean
150-13-0	NC1=CC=C(C=C1)C(O)=O	4-Aminobenzoic acid	Almond
150-13-0	NC1=CC=C(C=C1)C(O)=O	4-Aminobenzoic acid	Amaranth
150-13-0	NC1=CC=C(C=C1)C(O)=O	4-Aminobenzoic acid	Sunburst squash (pattypan squash)
150-13-0	NC1=CC=C(C=C1)C(O)=O	4-Aminobenzoic acid	Fennel
150-13-0	NC1=CC=C(C=C1)C(O)=O	4-Aminobenzoic acid	Atlantic halibut
150-13-0	NC1=CC=C(C=C1)C(O)=O	4-Aminobenzoic acid	Wild celery
150-13-0	NC1=CC=C(C=C1)C(O)=O	4-Aminobenzoic acid	Fennel
150-13-0	NC1=CC=C(C=C1)C(O)=O	4-Aminobenzoic acid	Grapefruit
150-13-0	NC1=CC=C(C=C1)C(O)=O	4-Aminobenzoic acid	Lovage
150-13-0	NC1=CC=C(C=C1)C(O)=O	4-Aminobenzoic acid	Celery stalks
150-13-0	NC1=CC=C(C=C1)C(O)=O	4-Aminobenzoic acid	Carrot
150-13-0	NC1=CC=C(C=C1)C(O)=O	4-Aminobenzoic acid	Wild carrot
150-13-0	NC1=CC=C(C=C1)C(O)=O	4-Aminobenzoic acid	Parsley
150-13-0	NC1=CC=C(C=C1)C(O)=O	4-Aminobenzoic acid	Parsnip
150-13-0	NC1=CC=C(C=C1)C(O)=O	4-Aminobenzoic acid	Fig
150-13-0	NC1=CC=C(C=C1)C(O)=O	4-Aminobenzoic acid	Corn
150-13-0	NC1=CC=C(C=C1)C(O)=O	4-Aminobenzoic acid	Black walnut
150-13-0	NC1=CC=C(C=C1)C(O)=O	4-Aminobenzoic acid	Common walnut
150-13-0	NC1=CC=C(C=C1)C(O)=O	4-Aminobenzoic acid	Garden onion
150-13-0	NC1=CC=C(C=C1)C(O)=O	4-Aminobenzoic acid	Garden tomato
150-13-0	NC1=CC=C(C=C1)C(O)=O	4-Aminobenzoic acid	Garlic
150-13-0	NC1=CC=C(C=C1)C(O)=O	4-Aminobenzoic acid	Ginger
150-13-0	NC1=CC=C(C=C1)C(O)=O	4-Aminobenzoic acid	Ginseng
150-13-0	NC1=CC=C(C=C1)C(O)=O	4-Aminobenzoic acid	Pepper
150-13-0	NC1=CC=C(C=C1)C(O)=O	4-Aminobenzoic acid	Safflower
150-13-0	NC1=CC=C(C=C1)C(O)=O	4-Aminobenzoic acid	Potato
150-13-0	NC1=CC=C(C=C1)C(O)=O	4-Aminobenzoic acid	Welsh onion
150-13-0	NC1=CC=C(C=C1)C(O)=O	4-Aminobenzoic acid	Grape wine
150-13-0	NC1=CC=C(C=C1)C(O)=O	4-Aminobenzoic acid	Grapefruit
150-13-0	NC1=CC=C(C=C1)C(O)=O	4-Aminobenzoic acid	Pummelo
150-13-0	NC1=CC=C(C=C1)C(O)=O	4-Aminobenzoic acid	Peppermint
150-13-0	NC1=CC=C(C=C1)C(O)=O	4-Aminobenzoic acid	Mandarin orange (Clementine, Tangerine)
150-13-0	NC1=CC=C(C=C1)C(O)=O	4-Aminobenzoic acid	Lemon
150-13-0	NC1=CC=C(C=C1)C(O)=O	4-Aminobenzoic acid	Sweet orange
150-13-0	NC1=CC=C(C=C1)C(O)=O	4-Aminobenzoic acid	Persian lime
150-13-0	NC1=CC=C(C=C1)C(O)=O	4-Aminobenzoic acid	Lime
150-13-0	NC1=CC=C(C=C1)C(O)=O	4-Aminobenzoic acid	Mentha
532-65-0	C[C@@H](CC(=O)C=C(C)C)C1=CC=C(C)C=C1	ar-Turmerone	Turmeric
532-65-0	CC(CC(=O)C=C(C)C)C1=CC=C(C)C=C1	(R)-ar-Turmerone	Turmeric
404-86-4	COC1=C(O)C=CC(CNC(=O)CCCC\C=C/C(C)C)=C1	Capsaicin	Ginger
404-86-4	COC1=C(O)C=CC(CNC(=O)CCCC\C=C/C(C)C)=C1	Capsaicin	Green bell pepper
404-86-4	COC1=C(O)C=CC(CNC(=O)CCCC\C=C/C(C)C)=C1	Capsaicin	Orange bell pepper
404-86-4	COC1=C(O)C=CC(CNC(=O)CCCC\C=C/C(C)C)=C1	Capsaicin	Pepper
404-86-4	COC1=C(O)C=CC(CNC(=O)CCCC\C=C/C(C)C)=C1	Capsaicin	Pepper (C. frutescens)
404-86-4	COC1=C(O)C=CC(CNC(=O)CCCC\C=C/C(C)C)=C1	Capsaicin	Red bell pepper
404-86-4	COC1=C(O)C=CC(CNC(=O)CCCC\C=C/C(C)C)=C1	Capsaicin	Yellow bell pepper
535-83-1	C[N+]1=CC=CC(=C1)C([O-])=O	Trigonelline	Arabica coffee
535-83-1	C[N+]1=CC=CC(=C1)C([O-])=O	Trigonelline	Fenugreek
535-83-1	C[N+]1=CC=CC(=C1)C([O-])=O	Trigonelline	Grape wine
535-83-1	C[N+]1=CC=CC(=C1)C([O-])=O	Trigonelline	Common pea
535-83-1	C[N+]1=CC=CC(=C1)C([O-])=O	Trigonelline	Garden tomato (var.)
535-83-1	C[N+]1=CC=CC(=C1)C([O-])=O	Trigonelline	Garden onion
535-83-1	C[N+]1=CC=CC(=C1)C([O-])=O	Trigonelline	Barley
535-83-1	C[N+]1=CC=CC(=C1)C([O-])=O	Trigonelline	Muskmelon
535-83-1	C[N+]1=CC=CC(=C1)C([O-])=O	Trigonelline	Black walnut
535-83-1	C[N+]1=CC=CC(=C1)C([O-])=O	Trigonelline	Yellow bell pepper
535-83-1	C[N+]1=CC=CC(=C1)C([O-])=O	Trigonelline	Red bell pepper
535-83-1	C[N+]1=CC=CC(=C1)C([O-])=O	Trigonelline	Pepper
535-83-1	C[N+]1=CC=CC(=C1)C([O-])=O	Trigonelline	Orange bell pepper
535-83-1	C[N+]1=CC=CC(=C1)C([O-])=O	Trigonelline	Green bell pepper
535-83-1	C[N+]1=CC=CC(=C1)C([O-])=O	Trigonelline	Beer
535-83-1	C[N+]1=CC=CC(=C1)C([O-])=O	Trigonelline	Alfalfa
535-83-1	C[N+]1=CC=CC(=C1)C([O-])=O	Trigonelline	Amaranth
535-83-1	C[N+]1=CC=CC(=C1)C([O-])=O	Trigonelline	Anatidae
535-83-1	C[N+]1=CC=CC(=C1)C([O-])=O	Trigonelline	Annual wild rice
535-83-1	C[N+]1=CC=CC(=C1)C([O-])=O	Trigonelline	Banana
535-83-1	C[N+]1=CC=CC(=C1)C([O-])=O	Trigonelline	Beefalo
535-83-1	C[N+]1=CC=CC(=C1)C([O-])=O	Trigonelline	Bison
535-83-1	C[N+]1=CC=CC(=C1)C([O-])=O	Trigonelline	Breakfast cereal
535-83-1	C[N+]1=CC=CC(=C1)C([O-])=O	Trigonelline	Brussel sprouts
535-83-1	C[N+]1=CC=CC(=C1)C([O-])=O	Trigonelline	Buffalo
535-83-1	C[N+]1=CC=CC(=C1)C([O-])=O	Trigonelline	Bulgur
535-83-1	C[N+]1=CC=CC(=C1)C([O-])=O	Trigonelline	Cattle (Beef, Veal)
535-83-1	C[N+]1=CC=CC(=C1)C([O-])=O	Trigonelline	Chicken
535-83-1	C[N+]1=CC=CC(=C1)C([O-])=O	Trigonelline	Chickpea
535-83-1	C[N+]1=CC=CC(=C1)C([O-])=O	Trigonelline	Cocoa bean
535-83-1	C[N+]1=CC=CC(=C1)C([O-])=O	Trigonelline	Columbidae (Dove, Pigeon)
535-83-1	C[N+]1=CC=CC(=C1)C([O-])=O	Trigonelline	Common bean
535-83-1	C[N+]1=CC=CC(=C1)C([O-])=O	Trigonelline	Common buckwheat
535-83-1	C[N+]1=CC=CC(=C1)C([O-])=O	Trigonelline	Common wheat
535-83-1	C[N+]1=CC=CC(=C1)C([O-])=O	Trigonelline	Cowpea
535-83-1	C[N+]1=CC=CC(=C1)C([O-])=O	Trigonelline	Deer
535-83-1	C[N+]1=CC=CC(=C1)C([O-])=O	Trigonelline	Domestic goat
535-83-1	C[N+]1=CC=CC(=C1)C([O-])=O	Trigonelline	Domestic pig
535-83-1	C[N+]1=CC=CC(=C1)C([O-])=O	Trigonelline	Eggplant
535-83-1	C[N+]1=CC=CC(=C1)C([O-])=O	Trigonelline	Elk
535-83-1	C[N+]1=CC=CC(=C1)C([O-])=O	Trigonelline	Emu
535-83-1	C[N+]1=CC=CC(=C1)C([O-])=O	Trigonelline	European rabbit
535-83-1	C[N+]1=CC=CC(=C1)C([O-])=O	Trigonelline	Fennel
535-83-1	C[N+]1=CC=CC(=C1)C([O-])=O	Trigonelline	Flour
535-83-1	C[N+]1=CC=CC(=C1)C([O-])=O	Trigonelline	Green bean
535-83-1	C[N+]1=CC=CC(=C1)C([O-])=O	Trigonelline	Greylag goose
535-83-1	C[N+]1=CC=CC(=C1)C([O-])=O	Trigonelline	Guinea hen
535-83-1	C[N+]1=CC=CC(=C1)C([O-])=O	Trigonelline	Hard wheat
535-83-1	C[N+]1=CC=CC(=C1)C([O-])=O	Trigonelline	Horse
535-83-1	C[N+]1=CC=CC(=C1)C([O-])=O	Trigonelline	Hyacinth bean
529-44-2	OC1=CC(O)=C2C(OC(=C(O)C2=O)C2=CC(O)=C(O)C(O)=C2)=C1	Myricetin	Common walnut
529-44-2	OC1=CC(O)=C2C(OC(=C(O)C2=O)C2=CC(O)=C(O)C(O)=C2)=C1	Myricetin	Carob
529-44-2	OC1=CC(O)=C2C(OC(=C(O)C2=O)C2=CC(O)=C(O)C(O)=C2)=C1	Myricetin	Fennel
529-44-2	OC1=CC(O)=C2C(OC(=C(O)C2=O)C2=CC(O)=C(O)C(O)=C2)=C1	Myricetin	Bog bilberry
529-44-2	OC1=CC(O)=C2C(OC(=C(O)C2=O)C2=CC(O)=C(O)C(O)=C2)=C1	Myricetin	Red wine
529-44-2	OC1=CC(O)=C2C(OC(=C(O)C2=O)C2=CC(O)=C(O)C(O)=C2)=C1	Myricetin	Blackcurrant
529-44-2	OC1=CC(O)=C2C(OC(=C(O)C2=O)C2=CC(O)=C(O)C(O)=C2)=C1	Myricetin	European cranberry
529-44-2	OC1=CC(O)=C2C(OC(=C(O)C2=O)C2=CC(O)=C(O)C(O)=C2)=C1	Myricetin	Parsley
529-44-2	OC1=CC(O)=C2C(OC(=C(O)C2=O)C2=CC(O)=C(O)C(O)=C2)=C1	Myricetin	Dock
529-44-2	OC1=CC(O)=C2C(OC(=C(O)C2=O)C2=CC(O)=C(O)C(O)=C2)=C1	Myricetin	Blackberry
529-44-2	OC1=CC(O)=C2C(OC(=C(O)C2=O)C2=CC(O)=C(O)C(O)=C2)=C1	Myricetin	Rabbiteye blueberry
529-44-2	OC1=CC(O)=C2C(OC(=C(O)C2=O)C2=CC(O)=C(O)C(O)=C2)=C1	Myricetin	Black crowberry
529-44-2	OC1=CC(O)=C2C(OC(=C(O)C2=O)C2=CC(O)=C(O)C(O)=C2)=C1	Myricetin	Romaine lettuce
529-44-2	OC1=CC(O)=C2C(OC(=C(O)C2=O)C2=CC(O)=C(O)C(O)=C2)=C1	Myricetin	American cranberry
529-44-2	OC1=CC(O)=C2C(OC(=C(O)C2=O)C2=CC(O)=C(O)C(O)=C2)=C1	Myricetin	Highbush blueberry
529-44-2	OC1=CC(O)=C2C(OC(=C(O)C2=O)C2=CC(O)=C(O)C(O)=C2)=C1	Myricetin	Pitanga
529-44-2	OC1=CC(O)=C2C(OC(=C(O)C2=O)C2=CC(O)=C(O)C(O)=C2)=C1	Myricetin	Oval-leaf huckleberry
529-44-2	OC1=CC(O)=C2C(OC(=C(O)C2=O)C2=CC(O)=C(O)C(O)=C2)=C1	Myricetin	Cowpea
529-44-2	OC1=CC(O)=C2C(OC(=C(O)C2=O)C2=CC(O)=C(O)C(O)=C2)=C1	Myricetin	Swede
529-44-2	OC1=CC(O)=C2C(OC(=C(O)C2=O)C2=CC(O)=C(O)C(O)=C2)=C1	Myricetin	Italian oregano
529-44-2	OC1=CC(O)=C2C(OC(=C(O)C2=O)C2=CC(O)=C(O)C(O)=C2)=C1	Myricetin	Turmeric
529-44-2	OC1=CC(O)=C2C(OC(=C(O)C2=O)C2=CC(O)=C(O)C(O)=C2)=C1	Myricetin	Vaccinium (Blueberry, Cranberry, Huckleberry)
529-44-2	OC1=CC(O)=C2C(OC(=C(O)C2=O)C2=CC(O)=C(O)C(O)=C2)=C1	Myricetin	Half-highbush blueberry
529-44-2	OC1=CC(O)=C2C(OC(=C(O)C2=O)C2=CC(O)=C(O)C(O)=C2)=C1	Myricetin	Jute
529-44-2	OC1=CC(O)=C2C(OC(=C(O)C2=O)C2=CC(O)=C(O)C(O)=C2)=C1	Myricetin	Lowbush blueberry
529-44-2	OC1=CC(O)=C2C(OC(=C(O)C2=O)C2=CC(O)=C(O)C(O)=C2)=C1	Myricetin	Sweet potato
529-44-2	OC1=CC(O)=C2C(OC(=C(O)C2=O)C2=CC(O)=C(O)C(O)=C2)=C1	Myricetin	Broad bean
529-44-2	OC1=CC(O)=C2C(OC(=C(O)C2=O)C2=CC(O)=C(O)C(O)=C2)=C1	Myricetin	Garlic
529-44-2	OC1=CC(O)=C2C(OC(=C(O)C2=O)C2=CC(O)=C(O)C(O)=C2)=C1	Myricetin	Black huckleberry
529-44-2	OC1=CC(O)=C2C(OC(=C(O)C2=O)C2=CC(O)=C(O)C(O)=C2)=C1	Myricetin	Swiss chard
529-44-2	OC1=CC(O)=C2C(OC(=C(O)C2=O)C2=CC(O)=C(O)C(O)=C2)=C1	Myricetin	Cascade huckleberry
529-44-2	OC1=CC(O)=C2C(OC(=C(O)C2=O)C2=CC(O)=C(O)C(O)=C2)=C1	Myricetin	Strawberry
529-44-2	OC1=CC(O)=C2C(OC(=C(O)C2=O)C2=CC(O)=C(O)C(O)=C2)=C1	Myricetin	Poppy
529-44-2	OC1=CC(O)=C2C(OC(=C(O)C2=O)C2=CC(O)=C(O)C(O)=C2)=C1	Myricetin	Bilberry
529-44-2	OC1=CC(O)=C2C(OC(=C(O)C2=O)C2=CC(O)=C(O)C(O)=C2)=C1	Myricetin	Celery leaves
529-44-2	OC1=CC(O)=C2C(OC(=C(O)C2=O)C2=CC(O)=C(O)C(O)=C2)=C1	Myricetin	Common persimmon
529-44-2	OC1=CC(O)=C2C(OC(=C(O)C2=O)C2=CC(O)=C(O)C(O)=C2)=C1	Myricetin	Evergreen huckleberry
529-44-2	OC1=CC(O)=C2C(OC(=C(O)C2=O)C2=CC(O)=C(O)C(O)=C2)=C1	Myricetin	Cashew nut
529-44-2	OC1=CC(O)=C2C(OC(=C(O)C2=O)C2=CC(O)=C(O)C(O)=C2)=C1	Myricetin	Berry wine
529-44-2	OC1=CC(O)=C2C(OC(=C(O)C2=O)C2=CC(O)=C(O)C(O)=C2)=C1	Myricetin	Garden onion (var.)
112649-21-5	CC(C)=CCC1=C(O)C2=C(OC3=C(C2=O)C(CC=C(C)C)=C(O)C(O)=C3CC=C(C)C)C=C1O	Garcinone E	Purple mangosteen
112649-21-5	CC(C)=CCC1=C(O)C2=C(OC3=C(C2=O)C(CC=C(C)C)=C(O)C(O)=C3CC=C(C)C)C=C1O	Garcinone E	Strawberry
112649-21-5	CC(C)=CCC1=C(O)C2=C(OC3=C(C2=O)C(CC=C(C)C)=C(O)C(O)=C3CC=C(C)C)C=C1O	Garcinone E	Garlic
1014-83-1	[H]\C(=C(/[H])C1=CC(OC)=C(O)C=C1)C(O)=O	cis-Ferulic acid	Carrot
1014-83-1	[H]\C(=C(/[H])C1=CC(OC)=C(O)C=C1)C(O)=O	cis-Ferulic acid	Coriander
93-35-6	OC1=CC2=C(C=C1)C=CC(=O)O2	Umbelliferone	Beer
93-35-6	OC1=CC2=C(C=C1)C=CC(=O)O2	Umbelliferone	Alfalfa
93-35-6	OC1=CC2=C(C=C1)C=CC(=O)O2	Umbelliferone	Amaranth
93-35-6	OC1=CC2=C(C=C1)C=CC(=O)O2	Umbelliferone	Anatidae
93-35-6	OC1=CC2=C(C=C1)C=CC(=O)O2	Umbelliferone	Annual wild rice
93-35-6	OC1=CC2=C(C=C1)C=CC(=O)O2	Umbelliferone	Banana
93-35-6	OC1=CC2=C(C=C1)C=CC(=O)O2	Umbelliferone	Beefalo
93-35-6	OC1=CC2=C(C=C1)C=CC(=O)O2	Umbelliferone	Bison
93-35-6	OC1=CC2=C(C=C1)C=CC(=O)O2	Umbelliferone	Breakfast cereal
93-35-6	OC1=CC2=C(C=C1)C=CC(=O)O2	Umbelliferone	Brussel sprouts
93-35-6	OC1=CC2=C(C=C1)C=CC(=O)O2	Umbelliferone	Buffalo
93-35-6	OC1=CC2=C(C=C1)C=CC(=O)O2	Umbelliferone	Bulgur
93-35-6	OC1=CC2=C(C=C1)C=CC(=O)O2	Umbelliferone	Cattle (Beef, Veal)
93-35-6	OC1=CC2=C(C=C1)C=CC(=O)O2	Umbelliferone	Chicken
93-35-6	OC1=CC2=C(C=C1)C=CC(=O)O2	Umbelliferone	Chickpea
93-35-6	OC1=CC2=C(C=C1)C=CC(=O)O2	Umbelliferone	Cocoa bean
93-35-6	OC1=CC2=C(C=C1)C=CC(=O)O2	Umbelliferone	Columbidae (Dove, Pigeon)
93-35-6	OC1=CC2=C(C=C1)C=CC(=O)O2	Umbelliferone	Common bean
93-35-6	OC1=CC2=C(C=C1)C=CC(=O)O2	Umbelliferone	Common buckwheat
93-35-6	OC1=CC2=C(C=C1)C=CC(=O)O2	Umbelliferone	Common wheat
93-35-6	OC1=CC2=C(C=C1)C=CC(=O)O2	Umbelliferone	Cowpea
93-35-6	OC1=CC2=C(C=C1)C=CC(=O)O2	Umbelliferone	Deer
93-35-6	OC1=CC2=C(C=C1)C=CC(=O)O2	Umbelliferone	Domestic goat
93-35-6	OC1=CC2=C(C=C1)C=CC(=O)O2	Umbelliferone	Domestic pig
93-35-6	OC1=CC2=C(C=C1)C=CC(=O)O2	Umbelliferone	Eggplant
93-35-6	OC1=CC2=C(C=C1)C=CC(=O)O2	Umbelliferone	Elk
93-35-6	OC1=CC2=C(C=C1)C=CC(=O)O2	Umbelliferone	Emu
93-35-6	OC1=CC2=C(C=C1)C=CC(=O)O2	Umbelliferone	European rabbit
93-35-6	OC1=CC2=C(C=C1)C=CC(=O)O2	Umbelliferone	Fennel
93-35-6	OC1=CC2=C(C=C1)C=CC(=O)O2	Umbelliferone	Flour
93-35-6	OC1=CC2=C(C=C1)C=CC(=O)O2	Umbelliferone	Green bean
93-35-6	OC1=CC2=C(C=C1)C=CC(=O)O2	Umbelliferone	Greylag goose
93-35-6	OC1=CC2=C(C=C1)C=CC(=O)O2	Umbelliferone	Guinea hen
93-35-6	OC1=CC2=C(C=C1)C=CC(=O)O2	Umbelliferone	Hard wheat
93-35-6	OC1=CC2=C(C=C1)C=CC(=O)O2	Umbelliferone	Horse
93-35-6	OC1=CC2=C(C=C1)C=CC(=O)O2	Umbelliferone	Hyacinth bean
6601-62-3	COC1=C(OC)C(O)=C2C(=O)C=C(OC2=C1)C1=CC=C(O)C=C1	Cirsimaritin	Common sage
6601-62-3	COC1=C(OC)C(O)=C2C(=O)C=C(OC2=C1)C1=CC=C(O)C=C1	Cirsimaritin	Common thyme
6601-62-3	COC1=C(OC)C(O)=C2C(=O)C=C(OC2=C1)C1=CC=C(O)C=C1	Cirsimaritin	Lemon verbena
6601-62-3	COC1=C(OC)C(O)=C2C(=O)C=C(OC2=C1)C1=CC=C(O)C=C1	Cirsimaritin	Mandarin orange (Clementine, Tangerine)
6601-62-3	COC1=C(OC)C(O)=C2C(=O)C=C(OC2=C1)C1=CC=C(O)C=C1	Cirsimaritin	Mexican oregano
6601-62-3	COC1=C(OC)C(O)=C2C(=O)C=C(OC2=C1)C1=CC=C(O)C=C1	Cirsimaritin	Rosemary
6601-62-3	COC1=C(OC)C(O)=C2C(=O)C=C(OC2=C1)C1=CC=C(O)C=C1	Cirsimaritin	Winter savory
529-53-3	OC1=CC=C(C=C1)C1=CC(=O)C2=C(O1)C=C(O)C(O)=C2O	Scutellarein	Mexican oregano
529-53-3	OC1=CC=C(C=C1)C1=CC(=O)C2=C(O1)C=C(O)C(O)=C2O	Scutellarein	Sweet orange
