# Supplementary material for: Bioinformatics and Deep Learning Approach to Discover Food-Derived Active Ingredients for Alzheimer’s Disease Therapy
Source: Foods. 2025 Jan 4;14(1):127. doi: 10.3390/foods14010127 (PMC11719994; doi:10.3390/foods14010127)
Supplement: Supplementary file 1 [file foods-14-00127-s001.zip › Supplementary file S2.csv]

ID_Uniprot	Protein	Description	SMILES	Chemical Name	Docking Score_Binding Energy(kcal/mol)
P22303	ACHE	Acetylcholinesterase	CC(C)(O)C1CC2=CC3=C(OC(=O)C=C3)C=C2O1	(+)-marmesin	-8.635186951
P22303	ACHE	Acetylcholinesterase	O[C@@H]1[C@H](OC2=C(C(O)=CC(O)=C2)C1=O)C1=CC=C(O)C(O)=C1	(+)-taxifolin	-9.258523033
P22303	ACHE	Acetylcholinesterase	[H][C@]1(CC(=O)C2=C(O1)C=C(O)C=C2O)C1=CC=C(O)C=C1	(S)-Naringenin	-10.38068429
P22303	ACHE	Acetylcholinesterase	COC1=C(O)C=C(CC2N(C)CCC3=CC(OC)=C(O)C=C23)C=C1	(S)-Reticuline	-10.80138358
P22303	ACHE	Acetylcholinesterase	CC1=CC=CC=C1C	1,2-Dimethylbenzene	-6.262734894
P22303	ACHE	Acetylcholinesterase	CC1=CC(C)=CC=C1	1,3-Dimethylbenzene	-6.24711662
P22303	ACHE	Acetylcholinesterase	CC1=CC=C(C)C=C1	1,4-Dimethylbenzene	-5.642268958
P22303	ACHE	Acetylcholinesterase	O[C@@H]1C[C@](O)(C[C@@H](OC(=O)\C=C\C2=CC=C(O)C(O)=C2)[C@@H]1OC(=O)\C=C\C1=CC=C(O)C(O)=C1)C(O)=O	3,4-Dicaffeoylquinic acid	-10.15106711
P22303	ACHE	Acetylcholinesterase	[H]\C(=C(\[H])C1=CC(O)=C(O)C=C1)C(=O)O[C@]1([H])CC(O)(C[C@@]([H])(OC(=O)C(\[H])=C(/[H])C2=CC(O)=C(O)C=C2)C1([H])O)C(O)=O	3,5-Di-O-caffeoylquinic acid	-9.938107836
P22303	ACHE	Acetylcholinesterase	NC1=CC=C(C=C1)C(O)=O	4-Aminobenzoic acid	-6.353190569
P22303	ACHE	Acetylcholinesterase	OC1=CC=C(C=O)C=C1	4-Hydroxybenzaldehyde	-5.971493062
P22303	ACHE	Acetylcholinesterase	CC(C)C1=CC(O)=C(C)C=C1	5-Isopropyl-2-methylphenol	-7.174234064
P22303	ACHE	Acetylcholinesterase	[H]C1=C([H])C2=C(O1)C([H])=C([H])C1=C2OC(=O)C([H])=C1[H]	Angelicin	-8.208338552
P22303	ACHE	Acetylcholinesterase	OC1=CC=C(C=C1)C1=CC(=O)C2=C(O)C=C(O)C=C2O1	Apigenin	-9.468076871
P22303	ACHE	Acetylcholinesterase	O[C@@H]1[C@H](OC2=CC(O)=CC(O)=C2C1=O)C1=CC=C(O)C=C1	Aromadendrin	-9.088769047
P22303	ACHE	Acetylcholinesterase	OC[C@H]1O[C@@H](OC2=C(OC3=CC(O)=CC(O)=C3C2=O)C2=CC=C(O)C=C2)[C@H](O)[C@@H](O)[C@@H]1O	Astragalin	-10.1250701
P22303	ACHE	Acetylcholinesterase	COC1=C2C=CC(=O)OC2=CC2=C1C=CO2	Bergapten	-8.782663151
P22303	ACHE	Acetylcholinesterase	OC1=C2C=CC(=O)OC2=CC2=C1C=CO2	Bergaptol	-8.170878562
P22303	ACHE	Acetylcholinesterase	COC1=C(O)C=CC(CNC(=O)CCCC\C=C/C(C)C)=C1	Capsaicin	-11.67490327
P22303	ACHE	Acetylcholinesterase	NC(O)=O	Carbamic acid	-5.258881938
P22303	ACHE	Acetylcholinesterase	O=C1OC2=CC=CC=C2C=C1	coumarin	-7.851567561
P22303	ACHE	Acetylcholinesterase	CC(C)=CCC1=CC2=C(OC(=O)C=C2)C=C1O	demethylsuberosin	-9.186053204
P22303	ACHE	Acetylcholinesterase	O[C@@H]1[C@H](OC2=CC(O)=CC(O)=C2C1=O)C1=CC(O)=C(O)C(O)=C1	dihydromyricetin	-9.644392581
P22303	ACHE	Acetylcholinesterase	N[C@H](CO)C(O)=O	D-Serine	-6.625968375
P22303	ACHE	Acetylcholinesterase	OC1=CC(O)=C2C(OC(=C(O)C2=O)C2=CC=CC=C2)=C1	Galangin	-9.597101858
P22303	ACHE	Acetylcholinesterase	OC1=CC=C(C=C1)C1=C(O)C(=O)C2=C(O1)C=C(O)C=C2O	kaempferol	-9.990615548
P22303	ACHE	Acetylcholinesterase	NC(CO)C(O)=O	L-Serine	-6.475402286
P22303	ACHE	Acetylcholinesterase	OC1=CC2=C(C(O)=C1)C(=O)C=C(O2)C1=CC=C(O)C(O)=C1	Luteolin	-10.81715735
P22303	ACHE	Acetylcholinesterase	COC1=CC=C2NC=C(CCNC(C)=O)C2=C1	Melatonin	-9.139373185
P22303	ACHE	Acetylcholinesterase	O[C@@H]1C[C@@](O)(C[C@@H](OC(=O)\C=C\C2=CC=C(O)C(O)=C2)[C@H]1O)C(O)=O	Neochlorogenic acid	-8.11787447
P22303	ACHE	Acetylcholinesterase	OC1=CC(O)=CC(O)=C1	phloroglucinol	-7.047800644
P22303	ACHE	Acetylcholinesterase	O=C1OC2=CC3=C(C=CO3)C=C2C=C1	Psoralen	-9.748739905
P22303	ACHE	Acetylcholinesterase	OC1=CC2=C(C(O)=C1)C(=O)C(O)=C(O2)C1=CC=C(O)C(O)=C1	Quercetin	-9.877440834
P22303	ACHE	Acetylcholinesterase	OC(=O)C1=CC=CC=C1O	Salicylic acid	-5.508985119
P22303	ACHE	Acetylcholinesterase	COC1=C(O)C=C2OC(=O)C=CC2=C1	Scopoletin	-8.612376509
P22303	ACHE	Acetylcholinesterase	CC1=CC=CC=C1	Toluene	-5.935085435
P22303	ACHE	Acetylcholinesterase	C[N+]1=CC=CC(=C1)C([O-])=O	Trigonelline	-6.66332806
P22303	ACHE	Acetylcholinesterase	COC1=C2OC(=O)C=CC2=CC2=C1OC=C2	Xanthotoxin	-8.028189805
P22303	ACHE	Acetylcholinesterase	[H]OC1=C2OC(=O)C([H])=C([H])C2=C([H])C2=C1OC([H])=C2[H]	Xanthotoxol	-7.975606316
P05067	APP	Amyloid-beta precursor protein	CC(C)(O)C1CC2=CC3=C(OC(=O)C=C3)C=C2O1	(+)-marmesin	-7.881641652
P05067	APP	Amyloid-beta precursor protein	O[C@@H]1[C@H](OC2=C(C(O)=CC(O)=C2)C1=O)C1=CC=C(O)C(O)=C1	(+)-taxifolin	-7.834854597
P05067	APP	Amyloid-beta precursor protein	[H][C@]1(CC(=O)C2=C(O1)C=C(O)C=C2O)C1=CC=C(O)C=C1	(S)-Naringenin	-8.085653883
P05067	APP	Amyloid-beta precursor protein	COC1=C(O)C=C(CC2N(C)CCC3=CC(OC)=C(O)C=C23)C=C1	(S)-Reticuline	-9.273691047
P05067	APP	Amyloid-beta precursor protein	CC1=CC=CC=C1C	1,2-Dimethylbenzene	-4.888082139
P05067	APP	Amyloid-beta precursor protein	CC1=CC(C)=CC=C1	1,3-Dimethylbenzene	-4.939689904
P05067	APP	Amyloid-beta precursor protein	CC1=CC=C(C)C=C1	1,4-Dimethylbenzene	-4.948634048
P05067	APP	Amyloid-beta precursor protein	O[C@@H]1C[C@](O)(C[C@@H](OC(=O)\C=C\C2=CC=C(O)C(O)=C2)[C@@H]1OC(=O)\C=C\C1=CC=C(O)C(O)=C1)C(O)=O	3,4-Dicaffeoylquinic acid	-9.093318814
P05067	APP	Amyloid-beta precursor protein	[H]\C(=C(\[H])C1=CC(O)=C(O)C=C1)C(=O)O[C@]1([H])CC(O)(C[C@@]([H])(OC(=O)C(\[H])=C(/[H])C2=CC(O)=C(O)C=C2)C1([H])O)C(O)=O	3,5-Di-O-caffeoylquinic acid	-10.34192784
P05067	APP	Amyloid-beta precursor protein	NC1=CC=C(C=C1)C(O)=O	4-Aminobenzoic acid	-5.935003833
P05067	APP	Amyloid-beta precursor protein	OC1=CC=C(C=O)C=C1	4-Hydroxybenzaldehyde	-4.67787012
P05067	APP	Amyloid-beta precursor protein	CC(C)C1=CC(O)=C(C)C=C1	5-Isopropyl-2-methylphenol	-5.518261035
P05067	APP	Amyloid-beta precursor protein	[H]C1=C([H])C2=C(O1)C([H])=C([H])C1=C2OC(=O)C([H])=C1[H]	Angelicin	-8.194271316
P05067	APP	Amyloid-beta precursor protein	OC1=CC=C(C=C1)C1=CC(=O)C2=C(O)C=C(O)C=C2O1	Apigenin	-7.31560783
P05067	APP	Amyloid-beta precursor protein	O[C@@H]1[C@H](OC2=CC(O)=CC(O)=C2C1=O)C1=CC=C(O)C=C1	Aromadendrin	-7.815370726
P05067	APP	Amyloid-beta precursor protein	OC[C@H]1O[C@@H](OC2=C(OC3=CC(O)=CC(O)=C3C2=O)C2=CC=C(O)C=C2)[C@H](O)[C@@H](O)[C@@H]1O	Astragalin	-7.911619695
P05067	APP	Amyloid-beta precursor protein	COC1=C2C=CC(=O)OC2=CC2=C1C=CO2	Bergapten	-8.420358722
P05067	APP	Amyloid-beta precursor protein	OC1=C2C=CC(=O)OC2=CC2=C1C=CO2	Bergaptol	-6.035492509
P05067	APP	Amyloid-beta precursor protein	COC1=C(O)C=CC(CNC(=O)CCCC\C=C/C(C)C)=C1	Capsaicin	-7.985986252
P05067	APP	Amyloid-beta precursor protein	NC(O)=O	Carbamic acid	-4.164342658
P05067	APP	Amyloid-beta precursor protein	O=C1OC2=CC=CC=C2C=C1	coumarin	-8.344625918
P05067	APP	Amyloid-beta precursor protein	CC(C)=CCC1=CC2=C(OC(=O)C=C2)C=C1O	demethylsuberosin	-7.997555836
P05067	APP	Amyloid-beta precursor protein	O[C@@H]1[C@H](OC2=CC(O)=CC(O)=C2C1=O)C1=CC(O)=C(O)C(O)=C1	dihydromyricetin	-7.953240947
P05067	APP	Amyloid-beta precursor protein	N[C@H](CO)C(O)=O	D-Serine	-4.211721842
P05067	APP	Amyloid-beta precursor protein	OC1=CC(O)=C2C(OC(=C(O)C2=O)C2=CC=CC=C2)=C1	Galangin	-7.874040585
P05067	APP	Amyloid-beta precursor protein	OC1=CC=C(C=C1)C1=C(O)C(=O)C2=C(O1)C=C(O)C=C2O	kaempferol	-7.707777503
P05067	APP	Amyloid-beta precursor protein	NC(CO)C(O)=O	L-Serine	-5.407720679
P05067	APP	Amyloid-beta precursor protein	OC1=CC2=C(C(O)=C1)C(=O)C=C(O2)C1=CC=C(O)C(O)=C1	Luteolin	-8.251829709
P05067	APP	Amyloid-beta precursor protein	COC1=CC=C2NC=C(CCNC(C)=O)C2=C1	Melatonin	-7.69847701
P05067	APP	Amyloid-beta precursor protein	O[C@@H]1C[C@@](O)(C[C@@H](OC(=O)\C=C\C2=CC=C(O)C(O)=C2)[C@H]1O)C(O)=O	Neochlorogenic acid	-8.191479172
P05067	APP	Amyloid-beta precursor protein	OC1=CC(O)=CC(O)=C1	phloroglucinol	-5.466698284
P05067	APP	Amyloid-beta precursor protein	O=C1OC2=CC3=C(C=CO3)C=C2C=C1	Psoralen	-7.931814763
P05067	APP	Amyloid-beta precursor protein	OC1=CC2=C(C(O)=C1)C(=O)C(O)=C(O2)C1=CC=C(O)C(O)=C1	Quercetin	-8.61755453
P05067	APP	Amyloid-beta precursor protein	OC(=O)C1=CC=CC=C1O	Salicylic acid	-5.03412466
P05067	APP	Amyloid-beta precursor protein	COC1=C(O)C=C2OC(=O)C=CC2=C1	Scopoletin	-8.136287089
P05067	APP	Amyloid-beta precursor protein	CC1=CC=CC=C1	Toluene	-4.744134128
P05067	APP	Amyloid-beta precursor protein	C[N+]1=CC=CC(=C1)C([O-])=O	Trigonelline	-4.831903902
P05067	APP	Amyloid-beta precursor protein	COC1=C2OC(=O)C=CC2=CC2=C1OC=C2	Xanthotoxin	-8.495417533
P05067	APP	Amyloid-beta precursor protein	[H]OC1=C2OC(=O)C([H])=C([H])C2=C([H])C2=C1OC([H])=C2[H]	Xanthotoxol	-7.846401634
P56817	BACE1	Beta-secretase 1	CC(C)(O)C1CC2=CC3=C(OC(=O)C=C3)C=C2O1	(+)-marmesin	-8.20841259
P56817	BACE1	Beta-secretase 1	O[C@@H]1[C@H](OC2=C(C(O)=CC(O)=C2)C1=O)C1=CC=C(O)C(O)=C1	(+)-taxifolin	-8.725053717
P56817	BACE1	Beta-secretase 1	[H][C@]1(CC(=O)C2=C(O1)C=C(O)C=C2O)C1=CC=C(O)C=C1	(S)-Naringenin	-7.830852097
P56817	BACE1	Beta-secretase 1	COC1=C(O)C=C(CC2N(C)CCC3=CC(OC)=C(O)C=C23)C=C1	(S)-Reticuline	-9.461453002
P56817	BACE1	Beta-secretase 1	CC1=CC=CC=C1C	1,2-Dimethylbenzene	-5.009419984
P56817	BACE1	Beta-secretase 1	CC1=CC(C)=CC=C1	1,3-Dimethylbenzene	-5.424949396
P56817	BACE1	Beta-secretase 1	CC1=CC=C(C)C=C1	1,4-Dimethylbenzene	-5.423292032
P56817	BACE1	Beta-secretase 1	O[C@@H]1C[C@](O)(C[C@@H](OC(=O)\C=C\C2=CC=C(O)C(O)=C2)[C@@H]1OC(=O)\C=C\C1=CC=C(O)C(O)=C1)C(O)=O	3,4-Dicaffeoylquinic acid	-9.197091685
P56817	BACE1	Beta-secretase 1	[H]\C(=C(\[H])C1=CC(O)=C(O)C=C1)C(=O)O[C@]1([H])CC(O)(C[C@@]([H])(OC(=O)C(\[H])=C(/[H])C2=CC(O)=C(O)C=C2)C1([H])O)C(O)=O	3,5-Di-O-caffeoylquinic acid	-9.488652614
P56817	BACE1	Beta-secretase 1	NC1=CC=C(C=C1)C(O)=O	4-Aminobenzoic acid	-5.1709908
P56817	BACE1	Beta-secretase 1	OC1=CC=C(C=O)C=C1	4-Hydroxybenzaldehyde	-5.826320079
P56817	BACE1	Beta-secretase 1	CC(C)C1=CC(O)=C(C)C=C1	5-Isopropyl-2-methylphenol	-6.411465689
P56817	BACE1	Beta-secretase 1	[H]C1=C([H])C2=C(O1)C([H])=C([H])C1=C2OC(=O)C([H])=C1[H]	Angelicin	-8.651201083
P56817	BACE1	Beta-secretase 1	OC1=CC=C(C=C1)C1=CC(=O)C2=C(O)C=C(O)C=C2O1	Apigenin	-9.062479714
P56817	BACE1	Beta-secretase 1	O[C@@H]1[C@H](OC2=CC(O)=CC(O)=C2C1=O)C1=CC=C(O)C=C1	Aromadendrin	-8.66410121
P56817	BACE1	Beta-secretase 1	OC[C@H]1O[C@@H](OC2=C(OC3=CC(O)=CC(O)=C3C2=O)C2=CC=C(O)C=C2)[C@H](O)[C@@H](O)[C@@H]1O	Astragalin	-8.013212303
P56817	BACE1	Beta-secretase 1	COC1=C2C=CC(=O)OC2=CC2=C1C=CO2	Bergapten	-8.106973899
P56817	BACE1	Beta-secretase 1	OC1=C2C=CC(=O)OC2=CC2=C1C=CO2	Bergaptol	-7.394875485
P56817	BACE1	Beta-secretase 1	COC1=C(O)C=CC(CNC(=O)CCCC\C=C/C(C)C)=C1	Capsaicin	-8.602637807
P56817	BACE1	Beta-secretase 1	NC(O)=O	Carbamic acid	-4.888082139
P56817	BACE1	Beta-secretase 1	O=C1OC2=CC=CC=C2C=C1	coumarin	-8.259654464
P56817	BACE1	Beta-secretase 1	CC(C)=CCC1=CC2=C(OC(=O)C=C2)C=C1O	demethylsuberosin	-7.751062732
P56817	BACE1	Beta-secretase 1	O[C@@H]1[C@H](OC2=CC(O)=CC(O)=C2C1=O)C1=CC(O)=C(O)C(O)=C1	dihydromyricetin	-8.707951228
P56817	BACE1	Beta-secretase 1	N[C@H](CO)C(O)=O	D-Serine	-5.477273286
P56817	BACE1	Beta-secretase 1	OC1=CC(O)=C2C(OC(=C(O)C2=O)C2=CC=CC=C2)=C1	Galangin	-8.87039001
P56817	BACE1	Beta-secretase 1	OC1=CC=C(C=C1)C1=C(O)C(=O)C2=C(O1)C=C(O)C=C2O	kaempferol	-8.592849855
P56817	BACE1	Beta-secretase 1	NC(CO)C(O)=O	L-Serine	-5.118903052
P56817	BACE1	Beta-secretase 1	OC1=CC2=C(C(O)=C1)C(=O)C=C(O2)C1=CC=C(O)C(O)=C1	Luteolin	-8.185693778
P56817	BACE1	Beta-secretase 1	COC1=CC=C2NC=C(CCNC(C)=O)C2=C1	Melatonin	-8.492600886
P56817	BACE1	Beta-secretase 1	O[C@@H]1C[C@@](O)(C[C@@H](OC(=O)\C=C\C2=CC=C(O)C(O)=C2)[C@H]1O)C(O)=O	Neochlorogenic acid	-8.749415891
P56817	BACE1	Beta-secretase 1	OC1=CC(O)=CC(O)=C1	phloroglucinol	-6.189824836
P56817	BACE1	Beta-secretase 1	O=C1OC2=CC3=C(C=CO3)C=C2C=C1	Psoralen	-8.119904759
P56817	BACE1	Beta-secretase 1	OC1=CC2=C(C(O)=C1)C(=O)C(O)=C(O2)C1=CC=C(O)C(O)=C1	Quercetin	-8.564203728
P56817	BACE1	Beta-secretase 1	OC(=O)C1=CC=CC=C1O	Salicylic acid	-5.735905452
P56817	BACE1	Beta-secretase 1	COC1=C(O)C=C2OC(=O)C=CC2=C1	Scopoletin	-8.297911668
P56817	BACE1	Beta-secretase 1	CC1=CC=CC=C1	Toluene	-4.828042197
P56817	BACE1	Beta-secretase 1	C[N+]1=CC=CC(=C1)C([O-])=O	Trigonelline	-5.757225468
P56817	BACE1	Beta-secretase 1	COC1=C2OC(=O)C=CC2=CC2=C1OC=C2	Xanthotoxin	-8.740348983
P56817	BACE1	Beta-secretase 1	[H]OC1=C2OC(=O)C([H])=C([H])C2=C([H])C2=C1OC([H])=C2[H]	Xanthotoxol	-8.128894558
P10636	MAPT	Microtubule-associated protein tau	CC(C)(O)C1CC2=CC3=C(OC(=O)C=C3)C=C2O1	(+)-marmesin	-9.683330137
P10636	MAPT	Microtubule-associated protein tau	O[C@@H]1[C@H](OC2=C(C(O)=CC(O)=C2)C1=O)C1=CC=C(O)C(O)=C1	(+)-taxifolin	-9.41532798
P10636	MAPT	Microtubule-associated protein tau	[H][C@]1(CC(=O)C2=C(O1)C=C(O)C=C2O)C1=CC=C(O)C=C1	(S)-Naringenin	-8.978275271
P10636	MAPT	Microtubule-associated protein tau	COC1=C(O)C=C(CC2N(C)CCC3=CC(OC)=C(O)C=C23)C=C1	(S)-Reticuline	-10.97934913
P10636	MAPT	Microtubule-associated protein tau	CC1=CC=CC=C1C	1,2-Dimethylbenzene	-6.37406213
P10636	MAPT	Microtubule-associated protein tau	CC1=CC(C)=CC=C1	1,3-Dimethylbenzene	-6.631400221
P10636	MAPT	Microtubule-associated protein tau	CC1=CC=C(C)C=C1	1,4-Dimethylbenzene	-6.515370726
P10636	MAPT	Microtubule-associated protein tau	O[C@@H]1C[C@](O)(C[C@@H](OC(=O)\C=C\C2=CC=C(O)C(O)=C2)[C@@H]1OC(=O)\C=C\C1=CC=C(O)C(O)=C1)C(O)=O	3,4-Dicaffeoylquinic acid	-11.50730386
P10636	MAPT	Microtubule-associated protein tau	[H]\C(=C(\[H])C1=CC(O)=C(O)C=C1)C(=O)O[C@]1([H])CC(O)(C[C@@]([H])(OC(=O)C(\[H])=C(/[H])C2=CC(O)=C(O)C=C2)C1([H])O)C(O)=O	3,5-Di-O-caffeoylquinic acid	-11.1634997
P10636	MAPT	Microtubule-associated protein tau	NC1=CC=C(C=C1)C(O)=O	4-Aminobenzoic acid	-5.729744438
P10636	MAPT	Microtubule-associated protein tau	OC1=CC=C(C=O)C=C1	4-Hydroxybenzaldehyde	-5.649357236
P10636	MAPT	Microtubule-associated protein tau	CC(C)C1=CC(O)=C(C)C=C1	5-Isopropyl-2-methylphenol	-8.001752126
P10636	MAPT	Microtubule-associated protein tau	[H]C1=C([H])C2=C(O1)C([H])=C([H])C1=C2OC(=O)C([H])=C1[H]	Angelicin	-8.634890516
P10636	MAPT	Microtubule-associated protein tau	OC1=CC=C(C=C1)C1=CC(=O)C2=C(O)C=C(O)C=C2O1	Apigenin	-8.969545499
P10636	MAPT	Microtubule-associated protein tau	O[C@@H]1[C@H](OC2=CC(O)=CC(O)=C2C1=O)C1=CC=C(O)C=C1	Aromadendrin	-9.333063747
P10636	MAPT	Microtubule-associated protein tau	OC[C@H]1O[C@@H](OC2=C(OC3=CC(O)=CC(O)=C3C2=O)C2=CC=C(O)C=C2)[C@H](O)[C@@H](O)[C@@H]1O	Astragalin	-9.422357223
P10636	MAPT	Microtubule-associated protein tau	COC1=C2C=CC(=O)OC2=CC2=C1C=CO2	Bergapten	-8.124741271
P10636	MAPT	Microtubule-associated protein tau	OC1=C2C=CC(=O)OC2=CC2=C1C=CO2	Bergaptol	-7.966174185
P10636	MAPT	Microtubule-associated protein tau	COC1=C(O)C=CC(CNC(=O)CCCC\C=C/C(C)C)=C1	Capsaicin	-10.73488056
P10636	MAPT	Microtubule-associated protein tau	NC(O)=O	Carbamic acid	-4.281015871
P10636	MAPT	Microtubule-associated protein tau	O=C1OC2=CC=CC=C2C=C1	coumarin	-8.046184072
P10636	MAPT	Microtubule-associated protein tau	CC(C)=CCC1=CC2=C(OC(=O)C=C2)C=C1O	demethylsuberosin	-10.34659961
P10636	MAPT	Microtubule-associated protein tau	O[C@@H]1[C@H](OC2=CC(O)=CC(O)=C2C1=O)C1=CC(O)=C(O)C(O)=C1	dihydromyricetin	-9.030252522
P10636	MAPT	Microtubule-associated protein tau	N[C@H](CO)C(O)=O	D-Serine	-4.517690068
P10636	MAPT	Microtubule-associated protein tau	OC1=CC(O)=C2C(OC(=C(O)C2=O)C2=CC=CC=C2)=C1	Galangin	-10.03418824
P10636	MAPT	Microtubule-associated protein tau	OC1=CC=C(C=C1)C1=C(O)C(=O)C2=C(O1)C=C(O)C=C2O	kaempferol	-9.730133874
P10636	MAPT	Microtubule-associated protein tau	NC(CO)C(O)=O	L-Serine	-4.843605354
P10636	MAPT	Microtubule-associated protein tau	OC1=CC2=C(C(O)=C1)C(=O)C=C(O2)C1=CC=C(O)C(O)=C1	Luteolin	-9.328043524
P10636	MAPT	Microtubule-associated protein tau	COC1=CC=C2NC=C(CCNC(C)=O)C2=C1	Melatonin	-8.849821449
P10636	MAPT	Microtubule-associated protein tau	O[C@@H]1C[C@@](O)(C[C@@H](OC(=O)\C=C\C2=CC=C(O)C(O)=C2)[C@H]1O)C(O)=O	Neochlorogenic acid	-9.484052806
P10636	MAPT	Microtubule-associated protein tau	OC1=CC(O)=CC(O)=C1	phloroglucinol	-6.411465689
P10636	MAPT	Microtubule-associated protein tau	O=C1OC2=CC3=C(C=CO3)C=C2C=C1	Psoralen	-8.761017647
P10636	MAPT	Microtubule-associated protein tau	OC1=CC2=C(C(O)=C1)C(=O)C(O)=C(O2)C1=CC=C(O)C(O)=C1	Quercetin	-10.30599221
P10636	MAPT	Microtubule-associated protein tau	OC(=O)C1=CC=CC=C1O	Salicylic acid	-6.463258745
P10636	MAPT	Microtubule-associated protein tau	COC1=C(O)C=C2OC(=O)C=CC2=C1	Scopoletin	-8.793408975
P10636	MAPT	Microtubule-associated protein tau	CC1=CC=CC=C1	Toluene	-5.909849904
P10636	MAPT	Microtubule-associated protein tau	C[N+]1=CC=CC(=C1)C([O-])=O	Trigonelline	-5.572481205
P10636	MAPT	Microtubule-associated protein tau	COC1=C2OC(=O)C=CC2=CC2=C1OC=C2	Xanthotoxin	-8.643069338
P10636	MAPT	Microtubule-associated protein tau	[H]OC1=C2OC(=O)C([H])=C([H])C2=C([H])C2=C1OC([H])=C2[H]	Xanthotoxol	-8.373873841
P49768	PSEN1	Presenilin-1	CC(C)(O)C1CC2=CC3=C(OC(=O)C=C3)C=C2O1	(+)-marmesin	-8.653514218
P49768	PSEN1	Presenilin-1	O[C@@H]1[C@H](OC2=C(C(O)=CC(O)=C2)C1=O)C1=CC=C(O)C(O)=C1	(+)-taxifolin	-8.407629433
P49768	PSEN1	Presenilin-1	[H][C@]1(CC(=O)C2=C(O1)C=C(O)C=C2O)C1=CC=C(O)C=C1	(S)-Naringenin	-8.467361963
P49768	PSEN1	Presenilin-1	COC1=C(O)C=C(CC2N(C)CCC3=CC(OC)=C(O)C=C23)C=C1	(S)-Reticuline	-9.92718923
P49768	PSEN1	Presenilin-1	CC1=CC=CC=C1C	1,2-Dimethylbenzene	-5.606296075
P49768	PSEN1	Presenilin-1	CC1=CC(C)=CC=C1	1,3-Dimethylbenzene	-5.952781244
P49768	PSEN1	Presenilin-1	CC1=CC=C(C)C=C1	1,4-Dimethylbenzene	-4.843605354
P49768	PSEN1	Presenilin-1	O[C@@H]1C[C@](O)(C[C@@H](OC(=O)\C=C\C2=CC=C(O)C(O)=C2)[C@@H]1OC(=O)\C=C\C1=CC=C(O)C(O)=C1)C(O)=O	3,4-Dicaffeoylquinic acid	-8.327563999
P49768	PSEN1	Presenilin-1	[H]\C(=C(\[H])C1=CC(O)=C(O)C=C1)C(=O)O[C@]1([H])CC(O)(C[C@@]([H])(OC(=O)C(\[H])=C(/[H])C2=CC(O)=C(O)C=C2)C1([H])O)C(O)=O	3,5-Di-O-caffeoylquinic acid	-8.884410784
P49768	PSEN1	Presenilin-1	NC1=CC=C(C=C1)C(O)=O	4-Aminobenzoic acid	-5.08067134
P49768	PSEN1	Presenilin-1	OC1=CC=C(C=O)C=C1	4-Hydroxybenzaldehyde	-5.878023131
P49768	PSEN1	Presenilin-1	CC(C)C1=CC(O)=C(C)C=C1	5-Isopropyl-2-methylphenol	-7.441072171
P49768	PSEN1	Presenilin-1	[H]C1=C([H])C2=C(O1)C([H])=C([H])C1=C2OC(=O)C([H])=C1[H]	Angelicin	-8.360195453
P49768	PSEN1	Presenilin-1	OC1=CC=C(C=C1)C1=CC(=O)C2=C(O)C=C(O)C=C2O1	Apigenin	-8.87039001
P49768	PSEN1	Presenilin-1	O[C@@H]1[C@H](OC2=CC(O)=CC(O)=C2C1=O)C1=CC=C(O)C=C1	Aromadendrin	-8.270886953
P49768	PSEN1	Presenilin-1	OC[C@H]1O[C@@H](OC2=C(OC3=CC(O)=CC(O)=C3C2=O)C2=CC=C(O)C=C2)[C@H](O)[C@@H](O)[C@@H]1O	Astragalin	-9.779933992
P49768	PSEN1	Presenilin-1	COC1=C2C=CC(=O)OC2=CC2=C1C=CO2	Bergapten	-8.78820406
P49768	PSEN1	Presenilin-1	OC1=C2C=CC(=O)OC2=CC2=C1C=CO2	Bergaptol	-7.349298457
P49768	PSEN1	Presenilin-1	COC1=C(O)C=CC(CNC(=O)CCCC\C=C/C(C)C)=C1	Capsaicin	-8.083231061
P49768	PSEN1	Presenilin-1	NC(O)=O	Carbamic acid	-4.509972994
P49768	PSEN1	Presenilin-1	O=C1OC2=CC=CC=C2C=C1	coumarin	-8.093997847
P49768	PSEN1	Presenilin-1	CC(C)=CCC1=CC2=C(OC(=O)C=C2)C=C1O	demethylsuberosin	-8.564203728
P49768	PSEN1	Presenilin-1	O[C@@H]1[C@H](OC2=CC(O)=CC(O)=C2C1=O)C1=CC(O)=C(O)C(O)=C1	dihydromyricetin	-8.760429441
P49768	PSEN1	Presenilin-1	N[C@H](CO)C(O)=O	D-Serine	-5.308087191
P49768	PSEN1	Presenilin-1	OC1=CC(O)=C2C(OC(=C(O)C2=O)C2=CC=CC=C2)=C1	Galangin	-7.506868973
P49768	PSEN1	Presenilin-1	OC1=CC=C(C=C1)C1=C(O)C(=O)C2=C(O1)C=C(O)C=C2O	kaempferol	-9.2002699
P49768	PSEN1	Presenilin-1	NC(CO)C(O)=O	L-Serine	-5.054469136
P49768	PSEN1	Presenilin-1	OC1=CC2=C(C(O)=C1)C(=O)C=C(O2)C1=CC=C(O)C(O)=C1	Luteolin	-7.786476796
P49768	PSEN1	Presenilin-1	COC1=CC=C2NC=C(CCNC(C)=O)C2=C1	Melatonin	-8.702332923
P49768	PSEN1	Presenilin-1	O[C@@H]1C[C@@](O)(C[C@@H](OC(=O)\C=C\C2=CC=C(O)C(O)=C2)[C@H]1O)C(O)=O	Neochlorogenic acid	-8.856617405
P49768	PSEN1	Presenilin-1	OC1=CC(O)=CC(O)=C1	phloroglucinol	-5.690261176
P49768	PSEN1	Presenilin-1	O=C1OC2=CC3=C(C=CO3)C=C2C=C1	Psoralen	-8.771338717
P49768	PSEN1	Presenilin-1	OC1=CC2=C(C(O)=C1)C(=O)C(O)=C(O2)C1=CC=C(O)C(O)=C1	Quercetin	-7.618035014
P49768	PSEN1	Presenilin-1	OC(=O)C1=CC=CC=C1O	Salicylic acid	-6.065139216
P49768	PSEN1	Presenilin-1	COC1=C(O)C=C2OC(=O)C=CC2=C1	Scopoletin	-8.33371582
P49768	PSEN1	Presenilin-1	CC1=CC=CC=C1	Toluene	-5.511741639
P49768	PSEN1	Presenilin-1	C[N+]1=CC=CC(=C1)C([O-])=O	Trigonelline	-6.196504121
P49768	PSEN1	Presenilin-1	COC1=C2OC(=O)C=CC2=CC2=C1OC=C2	Xanthotoxin	-8.592072103
P49768	PSEN1	Presenilin-1	[H]OC1=C2OC(=O)C([H])=C([H])C2=C([H])C2=C1OC([H])=C2[H]	Xanthotoxol	-8.18540362
P01375	TNF	Tumor necrosis factor	CC(C)(O)C1CC2=CC3=C(OC(=O)C=C3)C=C2O1	(+)-marmesin	-11.28036755
P01375	TNF	Tumor necrosis factor	O[C@@H]1[C@H](OC2=C(C(O)=CC(O)=C2)C1=O)C1=CC=C(O)C(O)=C1	(+)-taxifolin	-9.701310879
P01375	TNF	Tumor necrosis factor	[H][C@]1(CC(=O)C2=C(O1)C=C(O)C=C2O)C1=CC=C(O)C=C1	(S)-Naringenin	-10.47743231
P01375	TNF	Tumor necrosis factor	COC1=C(O)C=C(CC2N(C)CCC3=CC(OC)=C(O)C=C23)C=C1	(S)-Reticuline	-13.25111864
P01375	TNF	Tumor necrosis factor	CC1=CC=CC=C1C	1,2-Dimethylbenzene	-5.840340853
P01375	TNF	Tumor necrosis factor	CC1=CC(C)=CC=C1	1,3-Dimethylbenzene	-5.882490886
P01375	TNF	Tumor necrosis factor	CC1=CC=C(C)C=C1	1,4-Dimethylbenzene	-8.303724395
P01375	TNF	Tumor necrosis factor	O[C@@H]1C[C@](O)(C[C@@H](OC(=O)\C=C\C2=CC=C(O)C(O)=C2)[C@@H]1OC(=O)\C=C\C1=CC=C(O)C(O)=C1)C(O)=O	3,4-Dicaffeoylquinic acid	-12.0675265
P01375	TNF	Tumor necrosis factor	[H]\C(=C(\[H])C1=CC(O)=C(O)C=C1)C(=O)O[C@]1([H])CC(O)(C[C@@]([H])(OC(=O)C(\[H])=C(/[H])C2=CC(O)=C(O)C=C2)C1([H])O)C(O)=O	3,5-Di-O-caffeoylquinic acid	-12.24221958
P01375	TNF	Tumor necrosis factor	NC1=CC=C(C=C1)C(O)=O	4-Aminobenzoic acid	-8.287132468
P01375	TNF	Tumor necrosis factor	OC1=CC=C(C=O)C=C1	4-Hydroxybenzaldehyde	-5.054469136
P01375	TNF	Tumor necrosis factor	CC(C)C1=CC(O)=C(C)C=C1	5-Isopropyl-2-methylphenol	-7.392792132
P01375	TNF	Tumor necrosis factor	[H]C1=C([H])C2=C(O1)C([H])=C([H])C1=C2OC(=O)C([H])=C1[H]	Angelicin	-9.099822641
P01375	TNF	Tumor necrosis factor	OC1=CC=C(C=C1)C1=CC(=O)C2=C(O)C=C(O)C=C2O1	Apigenin	-11.03005618
P01375	TNF	Tumor necrosis factor	O[C@@H]1[C@H](OC2=CC(O)=CC(O)=C2C1=O)C1=CC=C(O)C=C1	Aromadendrin	-10.36535068
P01375	TNF	Tumor necrosis factor	OC[C@H]1O[C@@H](OC2=C(OC3=CC(O)=CC(O)=C3C2=O)C2=CC=C(O)C=C2)[C@H](O)[C@@H](O)[C@@H]1O	Astragalin	-9.359328895
P01375	TNF	Tumor necrosis factor	COC1=C2C=CC(=O)OC2=CC2=C1C=CO2	Bergapten	-10.89153758
P01375	TNF	Tumor necrosis factor	OC1=C2C=CC(=O)OC2=CC2=C1C=CO2	Bergaptol	-10.58290458
P01375	TNF	Tumor necrosis factor	COC1=C(O)C=CC(CNC(=O)CCCC\C=C/C(C)C)=C1	Capsaicin	-12.21619267
P01375	TNF	Tumor necrosis factor	NC(O)=O	Carbamic acid	-4.350805553
P01375	TNF	Tumor necrosis factor	O=C1OC2=CC=CC=C2C=C1	coumarin	-8.741233567
P01375	TNF	Tumor necrosis factor	CC(C)=CCC1=CC2=C(OC(=O)C=C2)C=C1O	demethylsuberosin	-11.58746057
P01375	TNF	Tumor necrosis factor	O[C@@H]1[C@H](OC2=CC(O)=CC(O)=C2C1=O)C1=CC(O)=C(O)C(O)=C1	dihydromyricetin	-9.488652614
P01375	TNF	Tumor necrosis factor	N[C@H](CO)C(O)=O	D-Serine	-5.352144159
P01375	TNF	Tumor necrosis factor	OC1=CC(O)=C2C(OC(=C(O)C2=O)C2=CC=CC=C2)=C1	Galangin	-10.78043509
P01375	TNF	Tumor necrosis factor	OC1=CC=C(C=C1)C1=C(O)C(=O)C2=C(O1)C=C(O)C=C2O	kaempferol	-10.88781445
P01375	TNF	Tumor necrosis factor	NC(CO)C(O)=O	L-Serine	-5.352144159
P01375	TNF	Tumor necrosis factor	OC1=CC2=C(C(O)=C1)C(=O)C=C(O2)C1=CC=C(O)C(O)=C1	Luteolin	-10.94163267
P01375	TNF	Tumor necrosis factor	COC1=CC=C2NC=C(CCNC(C)=O)C2=C1	Melatonin	-11.31174809
P01375	TNF	Tumor necrosis factor	O[C@@H]1C[C@@](O)(C[C@@H](OC(=O)\C=C\C2=CC=C(O)C(O)=C2)[C@H]1O)C(O)=O	Neochlorogenic acid	-9.856617405
P01375	TNF	Tumor necrosis factor	OC1=CC(O)=CC(O)=C1	phloroglucinol	-5.523892895
P01375	TNF	Tumor necrosis factor	O=C1OC2=CC3=C(C=CO3)C=C2C=C1	Psoralen	-10.19934437
P01375	TNF	Tumor necrosis factor	OC1=CC2=C(C(O)=C1)C(=O)C(O)=C(O2)C1=CC=C(O)C(O)=C1	Quercetin	-9.669449217
P01375	TNF	Tumor necrosis factor	OC(=O)C1=CC=CC=C1O	Salicylic acid	-6.021082247
P01375	TNF	Tumor necrosis factor	COC1=C(O)C=C2OC(=O)C=CC2=C1	Scopoletin	-8.499675098
P01375	TNF	Tumor necrosis factor	CC1=CC=CC=C1	Toluene	-7.693868121
P01375	TNF	Tumor necrosis factor	C[N+]1=CC=CC(=C1)C([O-])=O	Trigonelline	-7.106973899
P01375	TNF	Tumor necrosis factor	COC1=C2OC(=O)C=CC2=CC2=C1OC=C2	Xanthotoxin	-9.576468294
P01375	TNF	Tumor necrosis factor	[H]OC1=C2OC(=O)C([H])=C([H])C2=C([H])C2=C1OC([H])=C2[H]	Xanthotoxol	-9.060703156
P55072	VCP	Valosin Containing Protein	CC(C)(O)C1CC2=CC3=C(OC(=O)C=C3)C=C2O1	(+)-marmesin	-8.888541843
P55072	VCP	Valosin Containing Protein	O[C@@H]1[C@H](OC2=C(C(O)=CC(O)=C2)C1=O)C1=CC=C(O)C(O)=C1	(+)-taxifolin	-9.189725946
P55072	VCP	Valosin Containing Protein	[H][C@]1(CC(=O)C2=C(O1)C=C(O)C=C2O)C1=CC=C(O)C=C1	(S)-Naringenin	-8.36419614
P55072	VCP	Valosin Containing Protein	COC1=C(O)C=C(CC2N(C)CCC3=CC(OC)=C(O)C=C23)C=C1	(S)-Reticuline	-10.20704871
P55072	VCP	Valosin Containing Protein	CC1=CC=CC=C1C	1,2-Dimethylbenzene	-5.869163848
P55072	VCP	Valosin Containing Protein	CC1=CC(C)=CC=C1	1,3-Dimethylbenzene	-5.903686451
P55072	VCP	Valosin Containing Protein	CC1=CC=C(C)C=C1	1,4-Dimethylbenzene	-6.107840457
P55072	VCP	Valosin Containing Protein	O[C@@H]1C[C@](O)(C[C@@H](OC(=O)\C=C\C2=CC=C(O)C(O)=C2)[C@@H]1OC(=O)\C=C\C1=CC=C(O)C(O)=C1)C(O)=O	3,4-Dicaffeoylquinic acid	-10.43998919
P55072	VCP	Valosin Containing Protein	[H]\C(=C(\[H])C1=CC(O)=C(O)C=C1)C(=O)O[C@]1([H])CC(O)(C[C@@]([H])(OC(=O)C(\[H])=C(/[H])C2=CC(O)=C(O)C=C2)C1([H])O)C(O)=O	3,5-Di-O-caffeoylquinic acid	-10.52838278
P55072	VCP	Valosin Containing Protein	NC1=CC=C(C=C1)C(O)=O	4-Aminobenzoic acid	-6.109838229
P55072	VCP	Valosin Containing Protein	OC1=CC=C(C=O)C=C1	4-Hydroxybenzaldehyde	-6.600730954
P55072	VCP	Valosin Containing Protein	CC(C)C1=CC(O)=C(C)C=C1	5-Isopropyl-2-methylphenol	-6.643220173
P55072	VCP	Valosin Containing Protein	[H]C1=C([H])C2=C(O1)C([H])=C([H])C1=C2OC(=O)C([H])=C1[H]	Angelicin	-8.23322806
P55072	VCP	Valosin Containing Protein	OC1=CC=C(C=C1)C1=CC(=O)C2=C(O)C=C(O)C=C2O1	Apigenin	-9.194980064
P55072	VCP	Valosin Containing Protein	O[C@@H]1[C@H](OC2=CC(O)=CC(O)=C2C1=O)C1=CC=C(O)C=C1	Aromadendrin	-8.143859094
P55072	VCP	Valosin Containing Protein	OC[C@H]1O[C@@H](OC2=C(OC3=CC(O)=CC(O)=C3C2=O)C2=CC=C(O)C=C2)[C@H](O)[C@@H](O)[C@@H]1O	Astragalin	-9.622567033
P55072	VCP	Valosin Containing Protein	COC1=C2C=CC(=O)OC2=CC2=C1C=CO2	Bergapten	-8.907577442
P55072	VCP	Valosin Containing Protein	OC1=C2C=CC(=O)OC2=CC2=C1C=CO2	Bergaptol	-8.388695849
P55072	VCP	Valosin Containing Protein	COC1=C(O)C=CC(CNC(=O)CCCC\C=C/C(C)C)=C1	Capsaicin	-9.022611231
P55072	VCP	Valosin Containing Protein	NC(O)=O	Carbamic acid	-4.828042197
P55072	VCP	Valosin Containing Protein	O=C1OC2=CC=CC=C2C=C1	coumarin	-8.24024589
P55072	VCP	Valosin Containing Protein	CC(C)=CCC1=CC2=C(OC(=O)C=C2)C=C1O	demethylsuberosin	-8.038067675
P55072	VCP	Valosin Containing Protein	O[C@@H]1[C@H](OC2=CC(O)=CC(O)=C2C1=O)C1=CC(O)=C(O)C(O)=C1	dihydromyricetin	-9.309500981
P55072	VCP	Valosin Containing Protein	N[C@H](CO)C(O)=O	D-Serine	-5.851742257
P55072	VCP	Valosin Containing Protein	OC1=CC(O)=C2C(OC(=C(O)C2=O)C2=CC=CC=C2)=C1	Galangin	-8.559530249
P55072	VCP	Valosin Containing Protein	OC1=CC=C(C=C1)C1=C(O)C(=O)C2=C(O1)C=C(O)C=C2O	kaempferol	-9.588613297
P55072	VCP	Valosin Containing Protein	NC(CO)C(O)=O	L-Serine	-5.308087191
P55072	VCP	Valosin Containing Protein	OC1=CC2=C(C(O)=C1)C(=O)C=C(O2)C1=CC=C(O)C(O)=C1	Luteolin	-9.52808009
P55072	VCP	Valosin Containing Protein	COC1=CC=C2NC=C(CCNC(C)=O)C2=C1	Melatonin	-8.928055788
P55072	VCP	Valosin Containing Protein	O[C@@H]1C[C@@](O)(C[C@@H](OC(=O)\C=C\C2=CC=C(O)C(O)=C2)[C@H]1O)C(O)=O	Neochlorogenic acid	-8.920609493
P55072	VCP	Valosin Containing Protein	OC1=CC(O)=CC(O)=C1	phloroglucinol	-5.941421452
P55072	VCP	Valosin Containing Protein	O=C1OC2=CC3=C(C=CO3)C=C2C=C1	Psoralen	-8.763277868
P55072	VCP	Valosin Containing Protein	OC1=CC2=C(C(O)=C1)C(=O)C(O)=C(O2)C1=CC=C(O)C(O)=C1	Quercetin	-9.608089742
P55072	VCP	Valosin Containing Protein	OC(=O)C1=CC=CC=C1O	Salicylic acid	-5.532417858
P55072	VCP	Valosin Containing Protein	COC1=C(O)C=C2OC(=O)C=CC2=C1	Scopoletin	-8.177095548
P55072	VCP	Valosin Containing Protein	CC1=CC=CC=C1	Toluene	-5.5381535
P55072	VCP	Valosin Containing Protein	C[N+]1=CC=CC(=C1)C([O-])=O	Trigonelline	-6.515370726
P55072	VCP	Valosin Containing Protein	COC1=C2OC(=O)C=CC2=CC2=C1OC=C2	Xanthotoxin	-8.261299991
P55072	VCP	Valosin Containing Protein	[H]OC1=C2OC(=O)C([H])=C([H])C2=C([H])C2=C1OC([H])=C2[H]	Xanthotoxol	-8.345050845
