# Supplementary material for: Bioinformatics and Deep Learning Approach to Discover Food-Derived Active Ingredients for Alzheimer’s Disease Therapy
Source: Foods. 2025 Jan 4;14(1):127. doi: 10.3390/foods14010127 (PMC11719994; doi:10.3390/foods14010127)
Supplement: Supplementary file 1 [file foods-14-00127-s001.zip › Supplementary file S3.csv]

SMILES	pIC50	name
Nc1c2CCCCc2nc2ccccc12	6.602059991	ACHE
Clc1ccc2c(NCCCNC(=O)CCCCC3CCSS3)c3CCCCc3nc2c1	9.596879479	ACHE
O=C1C=C(NCCCNc2c3CCCCc3nc3ccccc23)C(=O)c2ccccc12	7.26760624	ACHE
CCN(C)C(=O)Oc1cccc(c1)[C@H](C)N(C)C	7.26760624	ACHE
O=C1N(CCCCCCCN2CCN(Cc3ccccc3)CC2)C(=O)c2ccccc12	7.26760624	ACHE
O=C(CCC1CCN(Cc2ccccc2)CC1)c1ccc2NCCCc2c1	7.26760624	ACHE
O=C(CCC1CCN(Cc2ccccc2)CC1)c1ccc2N(CCCc2c1)c1ccccc1	7.26760624	ACHE
Nc1c2CCCCCc2nc2Oc3[nH]nc(c3C(c3ccccc3)c12)-c1ccccc1	7.26760624	ACHE
CCN(C)C(=O)Oc1cccc(c1)[C@H](C)N(C)C	7.26760624	ACHE
COC(=O)C[N+]1(C)CCC(CCC(=O)c2cc3cc(OC)c(OC)cc3s2)CC1	7.26760624	ACHE
COC(=O)C[N+]1(C)CCC(CCC(=O)C2Cc3cc(OC)c(OC)cc3S2)CC1	7.26760624	ACHE
CC(=O)c1cccc(c1)-c1ccc(NCCC2CCN(Cc3ccccc3)CC2)nn1	7.26760624	ACHE
COc1cc2CC(CC3CCN(Cc4ccccc4)CC3)C(=O)c2cc1OC	7.26760624	ACHE
Cc1cc(NCCCCCCCCCNc2cc(C)nc3ccccc23)c2ccccc2n1	7.266802735	ACHE
CNC(=O)Oc1cccc(CN(C)CCCOc2ccc(cc2)-c2ccccc2)c1	7.262807357	ACHE
CNC(=O)Oc1cccc(CN(C)CCCOc2ccc(cc2)-c2ccccc2)c1	7.262807357	ACHE
COc1cc(CCC(=O)NCCCCC(=O)NNc2c3CCCCc3nc3ccccc23)cc(OC)c1OC	7.262012674	ACHE
NCCNc1c2CCCCc2nc2ccccc12	7.261219442	ACHE
[O-][N+](=O)c1ccc(cc1)C(=O)NCCC1CCN(Cc2ccccc2)CC1	7.260032303	ACHE
C(Cc1noc2ccccc12)C1CCN(Cc2ccccc2)CC1	7.260032303	ACHE
C(Cc1noc2ccccc12)C1CCN(Cc2ccccc2)CC1	7.260032303	ACHE
[O-][N+](=O)c1ccc(cc1)C(=O)NCCC1CCN(Cc2ccccc2)CC1	7.259637311	ACHE
C(Cc1noc2ccccc12)C1CCN(Cc2ccccc2)CC1	7.259637311	ACHE
Nc1c2CCCCc2nc2ccccc12	7.259637311	ACHE
COc1ccc(cc1)C(=O)CNc1ccc2oc(=O)ccc2c1	7.259637311	ACHE
CN(CCOCCNC(=S)NC(=O)c1ccc(Cl)c(Cl)c1)Cc1ccccc1	7.259637311	ACHE
C(Cc1noc2ccccc12)C1CCN(Cc2ccccc2)CC1	7.259637311	ACHE
O=c1cc(oc2ccccc12)-c1ccc(CN2CCCCC2)cc1	7.259637311	ACHE
COc1cc2oc(cc(=O)c2cc1OC)-c1ccc(cc1)N1CCCC1	7.259637311	ACHE
C(Cc1noc2ccccc12)C1CCN(Cc2ccccc2)CC1	7.259637311	ACHE
CN(CCOCCNC(=S)NC(=O)c1ccc(Cl)c(Cl)c1)Cc1ccccc1	7.259637311	ACHE
COc1ccc(NCC(=O)Nc2ccc3oc(=O)ccc3c2)cc1	7.259637311	ACHE
C(Cc1noc2ccccc12)C1CCN(Cc2ccccc2)CC1	7.259637311	ACHE
C[C@H](Cc1ccc(OCCCCCCCCNc2c3CCCCc3nc3cc(Cl)ccc23)cc1)N(C)CC#C	7.259637311	ACHE
COc1cc(\C=C\C(=O)NCCNc2c3CCCCc3nc3ccccc23)ccc1OCc1ccccc1	7.259637311	ACHE
OCCNCCC(=O)Nc1ccc-2c(c1)C(=O)c1cccc3ccnc-2c13	7.258848401	ACHE
COc1ccc2CN(CCCC(=O)NC34CC5CC(C)(CC(C)(C5)C3)C4)CC[C@@]34C=C[C@H](O)C[C@@H]3Oc1c24	7.254144805	ACHE
COc1cc(cc(OC)c1OC)C(=O)NCCCCCC(=O)NNc1c2CCCCc2nc2ccccc12	7.254144805	ACHE
CNC(=O)Oc1ccc2N(C)C3OCC[C@]3(C)c2c1	7.251811973	ACHE
Nc1c2CCCc2nc2ccccc12	7.251811973	ACHE
COc1cc2oc(cc(=O)c2cc1OC)C(=O)OCCC1CCN(Cc2ccccc2)CC1	7.251811973	ACHE
[Br-].COc1ccc2C(=O)C(Cc3cc[n+](Cc4cccc(F)c4)cc3C(C)=O)CCc2c1	7.251811973	ACHE
CN(C)CCC(=O)Nc1ccc2nc3c4[nH]c5ccccc5c4ccn3c(=O)c2c1	7.251811973	ACHE
Cc1ccccc1NC(=O)Oc1ccc2OC3CC(C)(CO3)c2c1	7.251811973	ACHE
C(CC1CCN(Cc2ccccc2)CC1)Nc1ccc(nn1)-c1ccc2ccccc2c1	7.251811973	ACHE
Nc1c2CCCCc2nc2ccccc12	7.251811973	ACHE
CNC(=O)Oc1ccc2N(C)C3NCC[C@@]3(C)c2c1	7.251811973	ACHE
Nc1c2CCCc2nc2ccccc12	7.251811973	ACHE
CCSc1nc(nn1C(=O)N(C)C)-c1ccc(Cl)cc1	7.251811973	ACHE
COc1ccc(\C=C\C(=O)SSC(=O)\C=C\c2ccc(OC)c(OC)c2)cc1OC	7.251811973	ACHE
CCN(CC)CCCCCOc1ccc2C(=O)\C(CCc2c1)=C\c1ccc(CN(C)Cc2ccccc2)cc1	7.251811973	ACHE
Nc1nn(-c2c3CCCCc3nc3ccc(cc23)[N+]([O-])=O)c2ncccc12	7.251811973	ACHE
FC(F)(F)c1cc(cc(c1)C(F)(F)F)-c1ccc(NCCC2CCN(Cc3ccccc3)CC2)nn1	7.251811973	ACHE
CN(CCCCCCCCN(C)Cc1ccc(F)cc1)CC(=O)N1CCC[C@@H]2[C@@H]3Cc4[nH]c(=O)ccc4[C@]12CC(C)=C3	7.247951552	ACHE
COc1cc(\C=C\C(=O)NCCCNc2c3CCCCc3nc3ccccc23)ccc1O	7.246416941	ACHE
CNC(=O)Oc1ccc2NC3N(C)CC[C@@]3(C)c2c1	7.246416941	ACHE
CNC(=O)Oc1ccc2N(C)[C@H]3N(C)CC[C@@]3(C)c2c1	7.246416941	ACHE
CNC(=O)Oc1ccc2N[C@H]3N(C)CC[C@@]3(C)c2c1	7.246416941	ACHE
CNC(=O)Oc1ccc2NC3N(C)CC[C@@]3(C)c2c1	7.246416941	ACHE
Nc1c2CCCCc2nc2ccccc12	7.244125144	ACHE
C(COc1ccc2N=C3N(Cc2c1)CCCc1ccccc31)CN1CCCCC1	7.244125144	ACHE
CN(C)c1ccc(\C=C2\CN(C)C\C(=C/c3ccc(cc3[N+]([O-])=O)N(C)C)C2=O)c(c1)[N+]([O-])=O	7.244125144	ACHE
O=c1n2CCCc3ccccc3-c2nc2ccc(OCCCN3CCCCC3)cc12	7.244125144	ACHE
O=c1n2CCCc3ccccc3-c2nc2ccc(OCCCN3CCCCC3)cc12	7.244125144	ACHE
COc1cc(N)c(Cl)cc1C(=O)CCC1CCN(CC2CCCCCC2)CC1	7.244125144	ACHE
Cc1cc2ccc(OCCN3CCN(CCCNc4c5CCCCc5nc5ccccc45)CC3)cc2oc1=O	7.244125144	ACHE
COc1cc2CC(CC3CCN(Cc4ccccc4)CC3)C(=O)c2cc1OC	7.244125144	ACHE
CNC(=O)Oc1ccc2N(C)[C@H]3NCC[C@@]3(C)c2c1	7.244125144	ACHE
Brc1ccc(\C=N\c2ccc3oc(=O)ccc3c2)cc1	7.244125144	ACHE
Brc1ccc(cc1)S(=O)(=O)N1C(Cc2ccccc2)C(=O)N(C(Cc2ccccc2)C1=O)S(=O)(=O)c1ccc(Br)cc1	7.244125144	ACHE
CNC(=O)Oc1ccc2N(C)[C@H]3N(C)CC[C@@]3(C)c2c1	7.244125144	ACHE
C(CC1CCN(Cc2ccccc2)CC1)Nc1ccc(nn1)-c1cccnc1	7.244125144	ACHE
CCCCC1c2c(N)c3CCCCc3nc2Oc2c1c(=O)oc1ccccc21	7.244125144	ACHE
O=S(=O)(c1ccccc1)n1ccc2c(cccc12)N1CCN(CCCCCNc2c3CCCCc3nc3ccccc23)CC1	7.244125144	ACHE
COc1cc(N)c(Cl)cc1C(=O)CCC1CCN(CC2CCCCCC2)CC1	7.244125144	ACHE
COc1ccc(cc1)-c1cc(=O)c2ccc(OCCCCCCCN3CCC(C)CC3)cc2o1	7.244125144	ACHE
[O-][N+](=O)c1ccc(cc1)S(=O)(=O)N1C(Cc2ccccc2)C(=O)N(C(Cc2ccccc2)C1=O)S(=O)(=O)c1ccc(cc1)[N+]([O-])=O	7.244125144	ACHE
CNC(=O)Oc1ccc2N(C)[C@H]3N(C)CC[C@@]3(C)c2c1	7.243972787	ACHE
CCN(CC)CC(=O)Nc1ccc2nc3c4[nH]c5ccccc5c4ccn3c(=O)c2c1	7.243439957	ACHE
O=C(CCNCCCNc1c2CCCCc2nc2ccccc12)Nc1ccc-2c(c1)C(=O)c1cccc3ccnc-2c13	7.243363892	ACHE
CCOC(=O)C1C(c2cccc(OC)c2)c2c(N)c3CCCCc3nc2N=C1C	7.236572006	ACHE
COc1cc2CC(CC3CCN(Cc4ccccc4)CC3)C(=O)c2cc1OC1CCCC1	7.236572006	ACHE
C(CCCC\N=c1/n2CCCc2nc2ccccc12)CCC\N=c1/n2CCCc2nc2ccccc12	7.236572006	ACHE
O=c1n2CCCCc2nc2ccc(OCCCN3CCCCCC3)cc12	7.236572006	ACHE
CCOC(=O)C1C(c2cccc(OC)c2)c2c(N)c3CCCCc3nc2N=C1C	7.236572006	ACHE
Nc1c2CCCCc2nc2ccccc12	7.236572006	ACHE
[Br-].O=C(\C=C\c1ccc[n+](Cc2ccccc2)c1)c1cc2ccccc2o1	7.236572006	ACHE
CCCN(c1ccncc1F)n1cc(C)c2cc(OC(=O)NC)ccc12	7.236572006	ACHE
COc1cc2C\C(=C/C3CCN(Cc4ccccc4)CC3)C(=O)c2cc1OC	7.236572006	ACHE
CCCCCCCNC(=O)Oc1ccc2C[C@H]3N(CC)CC[C@@]3(C)c2c1	7.236572006	ACHE
C(CCCC\N=c1/n2CCCc2nc2ccccc12)CCC\N=c1/n2CCCc2nc2ccccc12	7.236572006	ACHE
CC(=O)Nc1cccc(c1)-c1ccc(NCCC2CCN(Cc3ccccc3)CC2)nn1	7.236572006	ACHE
COc1cc(OCCCN2CCN(CCCNc3c4CCCCc4nc4ccccc34)CC2)cc2oc(cc(=O)c12)-c1ccccc1	7.236572006	ACHE
COc1cc2nc(NC(=O)CN3CCN(CCCN(C)C)CC3)sc2cc1OC	7.236572006	ACHE
C(CNc1c2CCCCc2nc2ccccc12)COc1ccc(cc1)-c1cc2ccccc2o1	7.236572006	ACHE
CCCCCCCNC(=O)Oc1ccc2CC3N(CC)CC[C@@]3(C)c2c1	7.236572006	ACHE
[I-].CC(C)NC(=O)c1c[n+](C)c2cccc(OC(=O)N(C)C)c2c1	7.236572006	ACHE
CSc1ccc(cc1)C1c2c(C)[nH]nc2Oc2nc3CCCCc3c(N)c12	7.236572006	ACHE
Cn1cc(cn1)-c1ccc2c(N)c3CC(CCc3nc2c1)C(=O)NCCCc1ccccc1	7.236572006	ACHE
COc1cc2OC(C)(CC(=O)NCCCCCCCCCNc3c4CCCCc4nc4ccccc34)CCc2cc1O	7.236572006	ACHE
FC(F)(F)Oc1ccc(CNC2CCN(Cc3ccccc3)C2)cc1	7.236572006	ACHE
CCCCCCCNC(=O)Oc1ccc(Cc2nc3cc(ccc3n2CCC(C)C)C(=O)N2CCCCC2)cc1	7.236572006	ACHE
O=S(=O)(c1ccccc1)n1ccc2c(OCCNCCCCNc3c4CCCCc4nc4ccccc34)cccc12	7.236572006	ACHE
CNC(=O)Oc1cccc2C3CCN(CCC4CCCCC4)C3CCc12	7.236572006	ACHE
COc1ccc2CN(CCCCCCCCCCCCOc3ccc(CN4CCCCC4)cc3)CC[C@@]34C=C[C@H](O)C[C@@H]3Oc1c24	7.235823868	ACHE
COc1cc(CCC(=O)NCCCCC(=O)NNc2c3CCCCc3nc3ccccc23)cc(OC)c1OC	7.229147988	ACHE
COc1cc2CC(CC3CCN(Cc4ccccc4)CC3)C(=O)c2cc1OC	7.229147988	ACHE
Clc1cccc(CN2CCC(CCC(=O)c3ccc4NCCc4c3)CC2)c1	7.229147988	ACHE
O=c1n2CCCCc2nc2ccc(OCCCN3CCCCCC3)cc12	7.229147988	ACHE
Clc1ccc2c(c1)nc1CCCn1\c2=N\CCCCCCC\N=c1/n2CCCc2nc2cc(Cl)ccc12	7.229147988	ACHE
Clc1cccc(CN2CCC(CCC(=O)c3ccc4NCCc4c3)CC2)c1	7.229147988	ACHE
COc1cc2CC(CC3CCN(Cc4ccccc4)CC3)C(=O)c2cc1OC	7.229147988	ACHE
Oc1ccc(cc1)S(=O)(=O)N1C(Cc2ccccc2)C(=O)N(C(Cc2ccccc2)C1=O)S(=O)(=O)c1ccc(O)cc1	7.229147988	ACHE
CN(Cc1cn(CCNc2c3CCCCc3nc3ccccc23)nn1)Cc1ccnc(NC(=O)Nc2cccc3C(=O)N4CCCCC4c23)c1	7.229147988	ACHE
COc1cc2CC(CC3CCN(Cc4ccccc4)CC3)C(=O)c2cc1OC	7.229147988	ACHE
Fc1ccc(Nc2nc(Nc3cccc(c3)C(F)(F)F)nc(n2)N2CCN(CC2)c2ncccc2C#N)cc1Cl	7.229147988	ACHE
COc1cc2CC(CC3(F)CCN(CCc4cccc(F)c4)CC3)C(=O)c2cc1OC	7.229147988	ACHE
O=c1cc(OCCCn2cc(Cn3nnc4ccccc34)nn2)c2ccccc2o1	7.229147988	ACHE
O=C(CN1CCCC1)Nc1ccc2nc3c4[nH]c5ccccc5c4ccn3c(=O)c2c1	7.229147988	ACHE
CC1=CC2CC(C1)c1c(C2)nc2cc(Cl)ccc2c1NCc1ccc(CNC(=O)c2cc(O)c3C(=O)c4c(O)cccc4C(=O)c3c2)cc1	7.22184875	ACHE
COc1cc2CC(CC3CCN(Cc4ccccc4)CC3)C(=O)c2cc1OC	7.22184875	ACHE
Fc1ccccc1CN1CCN(CC(=O)NC2CC(N=O)c3c(Br)sc(Br)c23)CC1	7.22184875	ACHE
CCCCCCCc1nnc(s1)-c1ccc(O)cc1O	7.22184875	ACHE
COc1cc2CC(CC3CCN(Cc4ccccc4)CC3)C(=O)c2cc1OC	7.22184875	ACHE
C\C=C1/[C@@H]2Cc3[nH]c(=O)ccc3[C@]1(CC(C)=C2)NC1OCC2=C3CC(C)(C)[C@H](O)[C@H]3[C@@H](C)CCC12O	7.22184875	ACHE
COc1ccc(cc1)-c1cc2O[C@]3(C)CC[C@]4(O)C(C)(C)C(=O)CC[C@]4(C)[C@]3(O)Cc2c(=O)o1	7.22184875	ACHE
COc1cc2CC(CC3CCN(Cc4ccccc4)CC3)C(=O)c2cc1OC	7.22184875	ACHE
COP(=O)(OC)OC=C(Cl)Cl	7.22184875	ACHE
Nc1c2C(O)CCCc2nc2ccccc12	7.22184875	ACHE
CN1CC[C@]2(C)[C@H]1N(C)c1ccc(OC(=O)NCCCCCCCCCN3CCOCC3)cc21	7.22184875	ACHE
CN=C1CCc2c1n(C)c1ccc(OC(=O)N(C)C)c(Br)c21	7.22184875	ACHE
CCN(CCCCCCNC(=O)COc1ccc(\C=C\c2cc(OC)cc(OC)c2)cc1)Cc1ccccc1OC	7.22184875	ACHE
CCOC(=O)c1cc2c(N)c3CCCCc3nc2nc1C	7.22184875	ACHE
COc1ccc2C(=O)\C(Oc2c1)=C\c1cc[n+](Cc2cccc(F)c2)cc1	7.22184875	ACHE
COc1nc2nc3CCCCc3c(N)c2cc1C#N	7.22184875	ACHE
CC(C)C1=N[C@H]2CC[C@]34C[C@@]33[C@@H](CC[C@H]4[C@]2(C)CS1)[C@]1(C)C[C@@H](O)[C@H]([C@H](C)N(C)C)[C@@]1(C)CC3=O	7.22184875	ACHE
C(c1cccc(c1)-c1cccc(Cn2ccc(cc2)=[N+]2CCCCC2)c1)n1ccc(cc1)=[N+]1CCCCC1	7.22184875	ACHE
CCn1nc(-c2ccccc2)c(C(C)=O)c(Nc2ccc(cc2)C(O)=O)c1=O	7.22184875	ACHE
CN=C1CCc2c1n(C)c1ccc(OC(=O)N(C)C)c(Br)c21	7.22184875	ACHE
CCN(CCCCCCNc1cc(O)c(cc1O)N=CCCCCCN(CC)Cc1cccs1)Cc1cccs1	7.22184875	ACHE
Oc1ccc(-c2nnc(s2)-c2ccccc2Br)c(O)c1	7.22184875	ACHE
Clc1ccc(cc1)-c1nc(c(-c2ccccc2)n1CCCCCCCNc1c2CCCCc2nc2ccccc12)-c1ccccc1	7.22184875	ACHE
CCN(CC)CCC(=O)Nc1ccc(\C=C2/CCn3c2nc2cc(Cl)ccc2c3=O)cc1	7.22184875	ACHE
CCOC(=O)c1cc2c(N)c3CCCCc3nc2nc1C	7.22184875	ACHE
CCOC(=O)c1cc2c(N)c3CCCCc3nc2nc1C	7.22184875	ACHE
COc1cc2CC(CC3CCN(Cc4ccccc4Cl)CC3)C(=O)c2cc1OC	7.22184875	ACHE
[Br-].CC(=O)c1c[n+](Cc2ccccc2C)ccc1CC1Cc2cc3OCOc3cc2C1=O	7.22184875	ACHE
Nc1c2CCCCc2nc2Oc3c(ccc4cccnc34)C(c3ccccc3)c12	7.22184875	ACHE
[Br-].COc1cc2C\C(=C/c3cc[n+](Cc4ccc(cc4)[N+]([O-])=O)cc3)C(=O)c2cc1OC	7.22184875	ACHE
Nc1c2C(c3ccc(Cl)cc3)n3n(-c2nc2CCCCc12)c(=O)c1ccccc1c3=O	7.22184875	ACHE
CCN(C)C(=O)Oc1cccc(c1)[C@H](C)N(C)C	7.22184875	ACHE
COc1cc2CC(CC3CCN(Cc4ccccc4)CC3)C(=O)c2cc1OC	7.22184875	ACHE
COc1cc(cc(OC)c1OC)C(=O)NCCCC(=O)NNc1c2CCCCc2nc2ccccc12	7.218244625	ACHE
CCOC(=O)C1C(c2cccc(OC)c2)c2c(N)c3CCCCc3nc2N=C1C	7.214670165	ACHE
CNC(=O)Oc1ccc2N(C)[C@H]3N(C)CC[C@@]3(C)c2c1	7.214670165	ACHE
O=C1C(=Cc2ccc(cc2)N2CCN(CC2)C(c2ccccc2)c2ccccc2)C(=O)c2ccccc12	7.214670165	ACHE
CCOC(=O)C1C(c2cccc(OC)c2)c2c(N)c3CCCCc3nc2N=C1C	7.214670165	ACHE
CNC(=O)Oc1ccc2N(C)[C@H]3N(C)CC[C@@]3(C)c2c1	7.214670165	ACHE
C[C@H]1Cc2nc3ccccc3c(N)c2C1	7.214670165	ACHE
COc1ccc2CC(CC3(F)CCN(Cc4ccccc4F)CC3)C(=O)c2c1	7.214670165	ACHE
CCCc1cc(NCCC2CCN(Cc3ccccc3)CC2)nnc1-c1ccccc1	7.214670165	ACHE
O=C(CNCCNc1c2CCCCCc2nc2ccccc12)Nc1ccc-2c(c1)C(=O)c1cccc3ccnc-2c13	7.214670165	ACHE
CCCc1cc(NCCC2CCN(Cc3ccccc3)CC2)nnc1-c1ccccc1	7.214670165	ACHE
Nc1c2CCCCc2nc2ccccc12	7.214670165	ACHE
[O-][N+](=O)c1ccc(cc1)S(=O)(=O)N1C(C(=O)N(C(C1=O)c1ccccc1)S(=O)(=O)c1ccc(cc1)[N+]([O-])=O)c1ccccc1	7.214670165	ACHE
O=C(NCCNc1c2CCCCc2nc2ccccc12)\C=C\c1ccc(OCc2ccccc2)cc1	7.214670165	ACHE
COc1ccc2CN(CCCCCCCCCCOc3ccc(CN4CCCCC4)cc3)CC[C@@]34C=C[C@H](O)C[C@@H]3Oc1c24	7.213248578	ACHE
COc1cc2CC(CC3CCN(Cc4ccccc4)CC3)C(=O)c2cc1OC	7.207608311	ACHE
CCN(CCNc1cc(O)c(cc1O)N=CCN(CC)Cc1ccccc1OC)Cc1ccccc1OC	7.207608311	ACHE
COc1ccccc1CN(C)Cc1ccc(cc1)-c1cc2cc(OC)c(OC)cc2oc1=O	7.207608311	ACHE
COc1cc2CC(Oc3ccc(cc3)C(=O)CCCN3CCCC3)C(=O)c2cc1OC	7.207608311	ACHE
CCCCCCNC(=O)Oc1ccc2C[C@H]3N(CCC)CC[C@@]3(C)c2c1	7.207608311	ACHE
COc1cc2CC[N+](Cc2cc1OC)=c1ccn(Cc2ccc(Cn3ccc(cc3)=[N+]3CCCCC3)cc2)cc1	7.207608311	ACHE
O.CCCCCCNC(=O)Oc1ccc2CC3N(CCC)CC[C@@]3(C)c2c1.Cc1ccc(cc1)C(=O)OC(C(OC(=O)c1ccc(C)cc1)C(O)=O)C(O)=O	7.207608311	ACHE
COc1cc(\C=C\C(=O)NCCNc2c3CCCCc3nc3ccccc23)ccc1O	7.207608311	ACHE
COc1cc2nc3CCCCc3c(N3CCOCC3)c2cc1OC	7.207608311	ACHE
COc1cc2C\C(=C\c3ccncc3)C(=O)c2cc1OCCCN1CCCCC1	7.207608311	ACHE
Clc1ccc(cc1)S(=O)(=O)N1CC(=O)N(CC1=O)S(=O)(=O)c1ccc(Cl)cc1	7.207608311	ACHE
CCOC(=O)C1=C(C)Nc2nc3CCCCc3c(N)c2[C@H]1c1cccc(OC)c1	7.207608311	ACHE
Cl.Cl.N[C@@H](Cc1c[nH]c2ccccc12)C(=O)NCCCCNc1c2CCCCc2nc2cc(Cl)ccc12	7.207608311	ACHE
Fc1ccc(NCC(=O)Nc2ccc3oc(=O)ccc3c2)cc1	7.207608311	ACHE
COc1cc2CC(CC3CCN(Cc4ccccc4)CC3)C(=O)c2cc1OC	7.207608311	ACHE
COC(=O)\C=C\c1ccc(OCCCCCN2CCN(CC(=O)Nc3c4CCCCc4nc4ccccc34)CC2)c(OC)c1	7.207608311	ACHE
COc1ccccc1CN(C)CCCCCCCCCCCCN(C)CC(=O)N1CCC[C@@H]2[C@@H]3Cc4[nH]c(=O)ccc4[C@]12CC(C)=C3	7.206209615	ACHE
Nc1c2CCCCc2nc2ccccc12	7.200659451	ACHE
CCN(CC)Cc1ccc(\C=C2/Cc3cc(OC)c(OC)cc3C2=O)cc1	7.200659451	ACHE
C[N+](C)(CC=C)c1ccc(CCC(=O)CCc2ccc(cc2)[N+](C)(C)CC=C)cc1	7.200659451	ACHE
COc1cccc2cc(CNCCCCCCNc3c4CCCc4nc4ccccc34)oc12	7.200659451	ACHE
C(CCCCC[n+]1ccc2c(c1)[nH]c1ccccc21)CCCC[n+]1ccc2c(c1)[nH]c1ccccc21	7.200659451	ACHE
CCOP(=O)(OCC)Oc1nc(Cl)c(Cl)cc1Cl	7.200659451	ACHE
CCOc1ccc2C(=O)\C(Oc2c1)=C\c1cc[n+](Cc2ccccc2)cc1	7.200659451	ACHE
O=C(NCCCCCCNc1c2CCCCc2nc2ccccc12)[C@@H]1Cc2c(CN1)[nH]c1ccccc21	7.200659451	ACHE
CCCCCCCNC(=O)Oc1ccc(Cc2nc3cc(ccc3n2CCC(C)C)C(=O)N2CCCCC2)cc1	7.200659451	ACHE
CCN(CCCCNC(=O)COc1ccc(cc1)-c1cc(=O)c2c(OC)c(OC)c(OC)cc2o1)Cc1ccccc1OC	7.200659451	ACHE
COc1cc(N)c(Cl)cc1C(=O)CCC1CCN(CC2CCCCC2)CC1	7.200659451	ACHE
[Br-].Cc1cc(=O)oc2cc(OCc3cc[n+](Cc4cccc(Br)c4)cc3)ccc12	7.200659451	ACHE
CCOc1ccc(Cc2nc3cc(ccc3n2CCC(C)C)C(=O)N(CC)CCCCNc2c3CCCCc3nc3ccccc23)cc1	7.200659451	ACHE
CNC(=O)Oc1ccc2N(C)[C@H]3N(C)CC[C@@]3(C)c2c1	7.200659451	ACHE
CN1CCC=C(C1)c1nsnc1OCCCCNCCCNc1c2CCCCc2nc2ccccc12	7.199970641	ACHE
O=C(N(CCC1CCN(Cc2ccccc2)CC1)c1ccccc1)c1ccncc1	7.194023649	ACHE
[Br-].O=C(\C=C\c1cc[n+](Cc2ccccc2)cc1)c1cc2ccccc2o1	7.193820026	ACHE
CCN(CC)CCC(=O)Nc1ccc2nc3c4[nH]c5ccccc5c4ccn3c(=O)c2c1	7.193820026	ACHE
O=C(N(CCC1CCN(Cc2ccccc2)CC1)c1ccccc1)c1ccncc1	7.193820026	ACHE
[O-][N+](=O)c1cccc(CN2CCC(CCC(=O)c3ccc4NCCc4c3)CC2)c1	7.193820026	ACHE
O=C(N(CCC1CCN(Cc2ccccc2)CC1)c1ccccc1)c1ccncc1	7.193820026	ACHE
[O-][N+](=O)c1cccc(CN2CCC(CCC(=O)c3ccc4NCCc4c3)CC2)c1	7.193820026	ACHE
Cl.CN(C)c1ccc(cc1)C(=O)NCCCCCCNc1c2CCCCc2nc2ccccc12	7.193820026	ACHE
COc1cc(\C=C\C(=O)NCCCCNc2c3CCCCc3nc3ccccc23)cc(OC)c1O	7.193820026	ACHE
Nc1c2CCCCc2nc2ccccc12	7.189969214	ACHE
Nc1c2CCCCc2nc2ccccc12	7.189969214	ACHE
O=C(CCC1CCN(Cc2ccccc2)CC1)c1ccc2NCCCc2c1	7.189969214	ACHE
COc1ccccc1CN1CCC(CCC(=O)c2cc3CCC(=O)n4ccc(c2)c34)CC1	7.189969214	ACHE
CCc1ccccc1NC(=O)Oc1ccc2N(C)[C@H]3ON(C)CC[C@@]3(C)c2c1	7.187086643	ACHE
CC1=CC2CC(C1)c1c(C2)nc2ccccc2c1N	7.187086643	ACHE
CC(=O)N(CCC1CCN(Cc2ccccc2)CC1)c1cccc(F)c1	7.187086643	ACHE
Nc1c2CCCCc2nc2ccccc12	7.187086643	ACHE
CCNC(=O)c1ccc2nc(-c3ccc(Cl)cc3)c3CCCNc3c2c1	7.187086643	ACHE
Clc1cccc2nc3CCCCc3c(NCCCCCC(=O)NCCc3c[nH]c4ccccc34)c12	7.187086643	ACHE
C(CCC\N=c1\n2CCCCCCc2nc2ccccc12)CCC\N=c1/n2CCCCCCc2nc2ccccc12	7.187086643	ACHE
COc1ccc(CC(=O)OCC(=O)Nc2c3CCCCc3nc3ccccc23)cc1OC	7.187086643	ACHE
CC(=O)N(CCC1CCN(Cc2ccccc2)CC1)c1cccc(F)c1	7.187086643	ACHE
C(CCC\N=c1\n2CCCCCCc2nc2ccccc12)CCC\N=c1/n2CCCCCCc2nc2ccccc12	7.187086643	ACHE
CCN(CCCCCC=Nc1cc(O)c(OC)cc1O)Cc1ccccc1OC	7.187086643	ACHE
CC1=CC2CC(C1)c1c(C2)nc2ccccc2c1N	7.187086643	ACHE
CC1=CC2CC(C1)c1c(C2)nc2ccccc2c1N	7.187086643	ACHE
CC1=CC2CC(C1)c1c(C2)nc2ccccc2c1N	7.187086643	ACHE
CC1=CC2CC(C1)c1c(C2)nc2ccccc2c1N	7.187086643	ACHE
Cc1ccc(cc1)C1c2ccc(O)cc2Oc2nc3CCCCc3c(N)c12	7.187086643	ACHE
CN1c2ccccc2C(NCCCCCCC(=O)NCCCCCCCNc2c3CCCCc3nc3ccccc23)c2ccc(Cl)cc2S1(=O)=O	7.187086643	ACHE
CCCCCCNc1c2CCCCc2nc2cc(Cl)ccc12	7.187086643	ACHE
C\C=C1/[C@@H]2Cc3[nH]c(=O)ccc3[C@@]1(N)CC(C)=C2	7.187086643	ACHE
[Br-].Cc1cc(=O)oc2cc(OCc3cc[n+](Cc4ccccc4F)cc3)ccc12	7.187086643	ACHE
Cc1cc(N2CCN(CC2)c2nc(Cl)nc(Nc3cccc(c3)C(F)(F)F)n2)n2ncnc2n1	7.187086643	ACHE
COc1cc(\C=C\C(=O)NCCCCCCNc2c3CCCCc3nc3ccccc23)cc(OC)c1O	7.187086643	ACHE
Cc1nc(C)c(COc2ccc(CC(O)C(=O)NCCCCCCCCNc3c4CCCCc4nc4ccccc34)cc2OCc2nc(C)c(C)nc2C)nc1C	7.187086643	ACHE
COc1cc(\C=C\C(=O)NCCNc2c3CCCCc3nc3ccccc23)cc(OC)c1OCc1nc(C)c(C)nc1C	7.187086643	ACHE
CN(CCCCCCCCCCCCN(C)Cc1ccccn1)CC(=O)N1CCC[C@@H]2[C@@H]3Cc4[nH]c(=O)ccc4[C@]12CC(C)=C3	7.181774106	ACHE
O=c1ccc2ccc(OCCCCCCN3CCN(CCCNc4c5CCCCc5nc5ccccc45)CC3)cc2o1	7.180456064	ACHE
Clc1ccc2c(NCCCCCCCCCCNC3CCc4[nH]c(=O)ccc4C3)c3CCCCc3nc2c1	7.180456064	ACHE
COc1ccccc1N1CCN(CCNCc2ccc(CN3CCCCC3)o2)C1=C(C#N)C#N	7.180456064	ACHE
COc1cc2C(=O)O\C(=C/c3ccc(N4CCCCC4)c(O)c3)c2cc1OC	7.180456064	ACHE
C[N@+]1(Cc2ccccc2)CC[C@H](CCC(=O)c2ccc3OCCc3c2)CC1	7.180456064	ACHE
CCc1cc(NCCC2CCN(Cc3ccccc3)CC2)nnc1-c1ccccc1	7.180456064	ACHE
NCCCCNc1c2CCCCc2nc2cc(Cl)ccc12	7.180456064	ACHE
Nc1c2CN(CC#C)CCc2nc2nc(N3CCCCC3)c(cc12)C#N	7.180456064	ACHE
COc1ccc(cc1)-c1cc(=O)c2ccc(OCCCCCCN3CCC(CCO)CC3)cc2o1	7.180456064	ACHE
CO[C@@H]1O[C@H](CNCCCCCCCCCNc2c3CCCCc3nc3ccccc23)[C@H]2OC(C)(C)O[C@@H]12	7.180456064	ACHE
Cl.[O-][N+](=O)c1cccc(c1)-n1cc(COc2ccc(\C=N\Nc3c4CCCCc4nc4ccccc34)cc2)nn1	7.180456064	ACHE
Cl.CN(C)C(=O)Oc1ccc2C(CCOc3ccc(cc3)[N+]([O-])=O)N(C)CC=Cc2c1	7.180456064	ACHE
CCOC(=O)c1c(C)nc(nc1-c1ccc(OC)c(OC)c1)N1CCN(CC1)S(=O)(=O)c1ccc(N)c(F)c1	7.180456064	ACHE
CN1CC[C@]2(C)[C@H]1N(C)c1ccc(OC(=O)Nc3cccc(Cl)c3Cl)cc21	7.179142011	ACHE
CN1CC[C@]2(C)[C@H]1N(C)c1ccc(OC(=O)Nc3ccccc3Br)cc21	7.177178355	ACHE
C(COc1ccc2N=C3CCCN3Cc2c1)CN1CCCCC1	7.173925197	ACHE
C(COc1ccc2N=C3CCCN3Cc2c1)CN1CCCCC1	7.173925197	ACHE
FC(F)(F)c1cc(=O)oc2cc(OCCN3CCN(CCCNc4c5CCCCc5nc5ccccc45)CC3)ccc12	7.173925197	ACHE
CC(C)(C)OC(=O)N[C@@H](Cc1c[nH]c2ccccc12)C(=O)NCCCCCCNc1c2CCCCc2nc2ccccc12	7.173925197	ACHE
Cc1cc(=O)oc2cc(CNCCC3CCN(Cc4ccccc4)CC3)ccc12	7.173925197	ACHE
COc1ccc2cc3-c4cc5OCOc5cc4CC[n+]3cc2c1OCCCn1cc(nn1)N(C(C)C)C(C)C	7.173925197	ACHE
Cl.CN(CCCCCN1C(=O)c2ccccc2C1=O)Cc1ccccc1F	7.173925197	ACHE
Nc1c2CCCCc2nc2Oc3c(C(c4cccc(F)c4)c12)c(=O)oc1ccccc31	7.173925197	ACHE
CCNC(=S)Nc1cc(ncn1)-n1cnc(CN2CCCC2)c1	7.173925197	ACHE
COc1ccc(cc1)-c1cc(=O)c2ccc(OCCCCCCCN3CCC(CCO)CC3)cc2o1	7.173925197	ACHE
COc1cc2CC(CC3CCN(Cc4ccccc4)CC3)C(=O)c2cc1OC	7.173925197	ACHE
Clc1cccc(c1)S(=O)(=O)N1CC(=O)N(CC1=O)S(=O)(=O)c1cccc(Cl)c1	7.173925197	ACHE
C=CCNCC(=O)Nc1ccc2nc3CCCn3c(=O)c2c1	7.173925197	ACHE
C(COc1ccc2N=C3CCCN3Cc2c1)CN1CCCCC1	7.173925197	ACHE
C(COc1ccc2N=C3CCCN3Cc2c1)CN1CCCCC1	7.173925197	ACHE
COc1cc2CC(CC3(F)CCN(Cc4cccc(c4)C#N)CC3)C(=O)c2cc1OC	7.173925197	ACHE
CCCOc1cc2CC(CC3(F)CCN(Cc4ccccc4F)CC3)C(=O)c2cc1OCCC	7.173925197	ACHE
CCCCC1=NC2(CCCC2)C(=O)N1Cc1ccc(Br)cc1	7.170696227	ACHE
CCCCCCCNC(=O)Oc1cccc(CN(C)CCCOc2ccc3c(c2)oc(cc3=O)-c2ccccc2)c1	7.167491087	ACHE
COc1ccc2C(=O)\C(Oc2c1)=C\c1cc[n+](Cc2ccccc2C)cc1	7.167491087	ACHE
CC(=O)N1N=C(CC1c1ccc(cc1)-c1ccccc1)c1ccc2ccccc2c1	7.167491087	ACHE
O=C(CCC1CCN(Cc2ccccc2)CC1)c1ccc2N(Cc3ccccc3)CCc2c1	7.167491087	ACHE
O=C(CCC1CCN(Cc2ccccc2)CC1)c1ccc2N(Cc3ccccc3)CCc2c1	7.167491087	ACHE
COc1ccc2CN(CCCCCC[N+]3=Cc4ccc(OC)c5OC6C[C@@H](O)C=C[C@@]6(CC3)c45)CC[C@@]34C=C[C@H](O)C[C@@H]3Oc1c24	7.167491087	ACHE
COc1cc2oc(cc(=O)c2c(OC)c1OC)-c1cccc(OCC(=O)NCCCCNc2c3CCCCc3nc3cc(Cl)ccc23)c1	7.167491087	ACHE
COc1cc2occ(-c3ccc(cc3)N3CCCCC3)c(=O)c2cc1OC	7.167491087	ACHE
O=C(CCC1CCN(Cc2ccccc2)CC1)c1ccc2N(CCc2c1)c1ccccc1	7.167491087	ACHE
CCCCCCNC(=O)Oc1cccc(CN(C)CCCOc2ccc3c(c2)oc(cc3=O)-c2ccccc2)c1	7.167491087	ACHE
COc1ccc(cc1OC)S(=O)(=O)\C=C\C1CCN(Cc2ccccc2)CC1	7.167491087	ACHE
CCCOc1ccc2C(=O)\C(Oc2c1)=C\c1cc[n+](Cc2ccc(F)cc2)cc1	7.167491087	ACHE
CN(Cc1ccccc1)Cc1ccc(cc1)C(=O)c1ccc(OCCCN2CCC(CC2)n2c3ccccc3[nH]c2=O)cc1	7.167491087	ACHE
COc1ccc(\C=C2/COc3cc(OCCCCCCNc4c5CCCCc5nc5ccccc45)ccc3C2=O)cc1	7.167491087	ACHE
COc1cc2CC(CC3CCN(Cc4cccc(F)c4)CC3)C(=O)c2cc1OC	7.167491087	ACHE
CCOC(=O)c1c(C)nc(nc1-c1ccc(OC)c(OC)c1)N1CCN(CC1)S(=O)(=O)c1ccc(N)cc1	7.167491087	ACHE
COc1cc(\C=C\c2nnc(o2)-c2ccc(cc2)C(F)(F)F)ccc1O	7.167491087	ACHE
CCN(CCCCCCN1CCN(CCCCCCN(CC)Cc2ccccc2OC)C(=O)C1=O)Cc1ccccc1OC	7.161780778	ACHE
COc1cc(CCC(=O)NCCC(=O)NNc2c3CCCCc3nc3ccccc23)cc(OC)c1OC	7.161780778	ACHE
O=C(NCCC1CCN(Cc2ccccc2)CC1)c1cccnc1	7.161150909	ACHE
CCN(CCCCCCn1nc(ccc1=O)-c1cc(NC(C)=O)ccc1O)Cc1cccc(F)c1	7.161150909	ACHE
CC1Cc2ccc(C)cc2C1=O	7.161150909	ACHE
CNC(=O)Oc1ccc2N(C)C3N(CC=C)CC[C@@]3(C)c2c1	7.161150909	ACHE
O=c1n2CCCc2nc2ccc(OCCCN3CCCCC3)cc12	7.161150909	ACHE
O=c1n2CCCc2nc2ccc(OCCCN3CCCCC3)cc12	7.161150909	ACHE
COc1cc(N)c(Cl)cc1C(=O)CCC1CCN(CC2CCCC2)CC1	7.161150909	ACHE
O=c1ccc2ccc(OCCN3CCN(CCNc4c5CCCCc5nc5ccccc45)CC3)cc2o1	7.161150909	ACHE
Nc1c2CCCCc2nc2c(Cl)cccc12	7.161150909	ACHE
CCN1CC[C@]2(C)[C@H]1Cc1ccc(OC(=O)NCc3ccccc3)cc21	7.161150909	ACHE
C(CCCN1CCOCC1)CCNc1c2CCCCc2nc2ccccc12	7.161150909	ACHE
CCN1CC[C@]2(C)C1Cc1ccc(OC(=O)NCc3ccccc3)cc21	7.161150909	ACHE
CNC(=O)Oc1ccc2N(C)[C@H]3N(CC=C)CC[C@@]3(C)c2c1	7.161150909	ACHE
C(COc1ccc2N=C3CCCN3Cc2c1)CN1CCCCC1	7.161150909	ACHE
Fc1ccc(CNC2CCN(Cc3ccccc3)C2)c(F)c1	7.161150909	ACHE
O=C(NCCC1CCN(Cc2ccccc2)CC1)c1coc2ccccc2c1=O	7.161150909	ACHE
CCOC(=O)c1c(C)nc(nc1-c1ccc(OC)cc1)N1CCN(CC1)S(=O)(=O)c1ccc(N)c(OC)c1	7.161150909	ACHE
COc1cc(cc(OC)c1OC)C1c2c(N)c3CCCCc3nc2Oc2c1c(=O)oc1ccccc21	7.161150909	ACHE
COc1ccc(\C=C2/COc3cc(OCCCCCCCCNc4c5CCCCc5nc5ccccc45)ccc3C2=O)cc1	7.161150909	ACHE
Nc1c2CCCCc2nc2c(Cl)cccc12	7.161150909	ACHE
COc1ccc(cc1)-c1nc(c(-c2ccccc2)n1CCCCCCCNc1c2CCCCc2nc2ccccc12)-c1ccccc1	7.161150909	ACHE
CC1=CC2CC(C1)c1c(C2)nc2cc(Cl)ccc2c1NCCCCCCCCNc1c2CCCCc2nc2ccccc12	7.161150909	ACHE
CC(=O)Nc1nn(C)c2nc3nc4CCCCc4c(N)c3cc12	7.161150909	ACHE
COc1cc(N)c(Cl)cc1C(=O)CCC1CCN(CC2CCCC2)CC1	7.161150909	ACHE
CCOC(=O)C1=C(Oc2nc3CCCCc3c(N)c2C1c1cccc(Br)c1)c1ccccc1	7.161150909	ACHE
[Br-].COC(=O)c1ccccc1C[n+]1ccc(CC2Cc3cc(OC)c(OC)cc3C2=O)c(c1)C(=O)Oc1c(Cl)cc(Cl)cc1Cl	7.161150909	ACHE
Nc1c2C(c3ccc(F)cc3)n3n(-c2nc2CCCCc12)c(=O)c1ccccc1c3=O	7.161150909	ACHE
O=C(NCCC1CCN(Cc2ccccc2)CC1)c1cccnc1	7.161025045	ACHE
NCCCNc1c2CCCCc2nc2ccccc12	7.158015195	ACHE
CC(C)(CO[N+]([O-])=O)C(=O)NCCCNc1c2CCCCc2nc2ccccc12	7.158015195	ACHE
CCCOc1ccc(\C=C\C(=O)NCCCNc2c3CCCCc3nc3ccccc23)cc1OC	7.156144577	ACHE
Nc1c2CCCCc2nc2ccccc12	7.156144577	ACHE
CCCCNC(=O)Oc1cccc(CN(CCC)CCCOc2ccc3c(c2)oc2ccccc2c3=O)c1	7.15490196	ACHE
COc1cc2CC(Cc3ccncc3)C(=O)c2cc1OCCN1CCCCC1	7.15490196	ACHE
O=C(CCc1c[nH]c2ccccc12)NCCCCCNc1c2CCCCc2nc2ccccc12	7.15490196	ACHE
C[N+]1=Cc2ccc(OCCCCCCCCN3C(=O)c4ccccc4C3=O)c3O[C@H]4C[C@@H](O)C=C[C@@]4(CC1)c23	7.15490196	ACHE
COc1cc2OC(C)(CC(=O)NCCCCCCCCNc3c4CCCCc4nc4ccccc34)CCc2cc1O	7.15490196	ACHE
CCN(CCCCNC(=O)c1cc(=O)c2c(O)cccc2o1)Cc1ccccc1OC	7.15490196	ACHE
[Br-].COc1ccc2C(=O)\C(OCc2c1OC)=C\c1cc[n+](Cc2cccc(Cl)c2)cc1	7.15490196	ACHE
CN1CC[C@]2(C)[C@H]1N(C)c1ccc(OC(=O)NCCCCCCCCCCCCN3CCOCC3)cc21	7.15490196	ACHE
COc1cc(ccc1O)C(=O)OCC(=O)Nc1c2CCCCc2nc2ccccc12	7.15490196	ACHE
COc1cc2occ(-c3cccc(c3)N3CCCC3)c(=O)c2cc1OC	7.15490196	ACHE
CCCCNC(=O)Oc1cccc(CN(CCC)CCCOc2ccc3c(c2)oc2ccccc2c3=O)c1	7.15490196	ACHE
O=C(CCc1c[nH]c2ccccc12)NCCCCCNc1c2CCCCc2nc2ccccc12	7.15490196	ACHE
Cc1ccc2ccc(CNCCCCCCCCCCNc3c4CCCCc4nc4ccccc34)c(O)c2n1	7.15490196	ACHE
CC(C)C1=N[C@H]2CC[C@]34C[C@@]33[C@@H](CC[C@H]4[C@]2(C)CS1)[C@]1(C)C[C@@H](O)[C@H]([C@H](C)N(C)CCN2C(=O)c4ccccc4C2=O)[C@@]1(C)CC3=O	7.15490196	ACHE
CCCCC1=NC2(CCCC2)C(=O)N1Cc1ccc(Br)cc1	7.15490196	ACHE
CCCCC1=NC2(CCCC2)C(=O)N1Cc1ccc(Br)cc1	7.15490196	ACHE
Oc1ccc2oc(=O)c(cc2c1)C(=O)NCCC1CCN(Cc2ccccc2)CC1	7.15490196	ACHE
Fc1ccc(\C=C2/COc3cc(OCCCCCCNc4c5CCCCc5nc5ccccc45)ccc3C2=O)cc1	7.15490196	ACHE
O=C(CN1CCCCC1)Nc1ccc2nc3c4[nH]c5ccccc5c4ccn3c(=O)c2c1	7.15490196	ACHE
CCN(CC)CC(=O)Nc1ccc2nc3c4[nH]c5ccccc5c4ccn3c(=O)c2c1	7.15490196	ACHE
CN(C)CC(=O)Nc1ccc2nc3c4[nH]c5ccccc5c4ccn3c(=O)c2c1	7.15490196	ACHE
Nc1c2CCCCc2nc2ccccc12	7.15490196	ACHE
Nc1c2CCCCc2nc2ccccc12	7.15490196	ACHE
Nc1nc(NCCCCC2CCN(Cc3ccccc3)CC2)c(cc1C#N)C#N	7.15490196	ACHE
[Br-].COc1cc2C\C(=C/c3cc[n+](Cc4ccc(Br)cc4)cc3)C(=O)c2cc1OC	7.15490196	ACHE
Oc1cccc(c1)S(=O)(=O)N1C(Cc2ccccc2)C(=O)N(C(Cc2ccccc2)C1=O)S(=O)(=O)c1cccc(O)c1	7.15490196	ACHE
[O-]S(=O)(=O)C(F)(F)F.[O-]S(=O)(=O)C(F)(F)F.COc1cccc(CCCCCCc2cccc(OC)[n+]2C)[n+]1C	7.15490196	ACHE
[O-]S(=O)(=O)C(F)(F)F.[O-]S(=O)(=O)C(F)(F)F.COc1cccc(CCCCCCc2cccc(OC)[n+]2C)[n+]1C	7.15490196	ACHE
[O-]S(=O)(=O)C(F)(F)F.COc1cc2CC(CCCCCCc3cccc(OC)[n+]3C)C(=O)c2cc1OC	7.15490196	ACHE
CCCCNC(=O)Oc1cccc(CN(CCC)CCCOc2ccc3c(c2)oc2ccccc2c3=O)c1	7.15490196	ACHE
Nc1c2CCCCc2nc2ccccc12	7.15490196	ACHE
Nc1c2CCCCc2nc2ccccc12	7.15490196	ACHE
Cl.Cl.N[C@@H](Cc1c[nH]c2ccccc12)C(=O)NCCCNc1c2CCCCc2nc2cc(Cl)ccc12	7.15490196	ACHE
CN(C)C(=O)Oc1cccc(c1)[N+](C)(C)C	7.15490196	ACHE
CN(CCC(=O)N1CCN(CCNc2c3CCCCc3nc3ccccc23)CC1)c1ccccc1	7.153044675	ACHE
Fc1ccc(cc1)C(N1CCN(Cc2ccc(cc2)-c2ccccc2C#N)CC1)c1ccc(F)cc1	7.151810883	ACHE
CN(C)CCCCCCCCCNc1c2CCCCc2nc2ccccc12	7.148741651	ACHE
CCOC(=O)C1C(c2ccc(cc2)-c2ccccc2)c2c(N)c3CCCCc3nc2N=C1C	7.148741651	ACHE
CN(C)CCCCCCCCCNc1c2CCCCc2nc2ccccc12	7.148741651	ACHE
O=c1n(CCCCCNc2c3CCCCc3nc3ccccc23)[se]c2ccccc12	7.148741651	ACHE
COc1ccc(cc1)C1SCC(=O)N1c1ccc2oc(=O)ccc2c1	7.148741651	ACHE
CC(C(=O)NCCCCCCCCNc1c2CCCCc2nc2ccccc12)c1ccc(c(F)c1)-c1ccc(OCCCCO[N+]([O-])=O)cc1	7.148741651	ACHE
CC[C@@H]1CN(C)[C@H]2Cc3c([nH]c4ccccc34)[C@H](C[C@H]1C2C(=O)OC)c1ccc2c3CCN4C[C@H]5C[C@H](CC)[C@H]4[C@](C5)(C(=O)OC)c3[nH]c2c1	7.148741651	ACHE
[Br-].COc1ccc2C(=O)C(Cc3cc[n+](Cc4cccc(Cl)c4)cc3C(C)=O)CCc2c1	7.148741651	ACHE
Nc1c2CCCCc2nc2ccccc12	7.148741651	ACHE
NCCNc1c2CCCCc2nc2ccccc12	7.146301788	ACHE
COc1ccc2CN(CCCCCCCCN3C(=O)c4ccccc4C3=O)CC[C@@]34C=C[C@H](O)C[C@@H]3Oc1c24	7.142667504	ACHE
Cc1ccc2c(N)c3CCCCc3nc2c1	7.142667504	ACHE
Nc1c2CCCCc2nc2ccccc12	7.142667504	ACHE
Fc1ccc(Nc2nc(Nc3cccc(c3)C(F)(F)F)nc(n2)N2CCN(CC2)c2ncccc2C#N)c(F)c1	7.142667504	ACHE
CCN(CC)c1ccc(\C=C2/OC(=O)c3cc(OC)c(OC)cc23)cc1O	7.142667504	ACHE
O=S(=O)(c1ccccc1)n1ccc2c(OCCNCCCCCCNc3c4CCCCc4nc4ccccc34)cccc12	7.142667504	ACHE
CCCCCCNC(=O)Oc1ccc2C3CC(CCN3C)c2c1	7.142667504	ACHE
CCN(CC)CCCOc1ccc2nc3-c4ccccc4CCCn3c(=O)c2c1	7.142667504	ACHE
CCN(CC)CCCOc1ccc2nc3-c4ccccc4CCCn3c(=O)c2c1	7.142667504	ACHE
Nc1c2CCCCc2nc2ccccc12	7.142667504	ACHE
Nc1c2CCCCc2nc2ccccc12	7.142667504	ACHE
C(c1ccc(Cn2ccc(cc2)=[N+]2CCCCC2)cc1)n1ccc(cc1)=[N+]1CCCCC1	7.142667504	ACHE
CCN(CCCCCCNc1cc(O)c(cc1O)N=CCCCCCN(CC)Cc1ccccc1C)Cc1ccccc1C	7.142667504	ACHE
COc1cc2[se]n(CCCC3CCN(Cc4ccccc4)CC3)c(=O)c2cc1OC	7.142667504	ACHE
[O-][N+](=O)c1ccc(cc1)-c1nc(c(-c2ccccc2)n1CCCCCCCNc1c2CCCCc2nc2ccccc12)-c1ccccc1	7.142667504	ACHE
Nc1c2CCCCc2nc2Oc3c(C(c4ccccc4)c12)c(nn3-c1ccccc1)-c1ccco1	7.142667504	ACHE
CCOC(=O)c1c(C)nc(nc1-c1ccc(OC)cc1)N1CCN(CC1)S(=O)(=O)c1ccc(N)cc1	7.142667504	ACHE
COc1cc(CCC(=O)NCCCC(=O)NNc2c3CCCCc3nc3ccccc23)cc(OC)c1OC	7.142064735	ACHE
CCN(CCCCCCN1CCN(CCCCCCN(CC)Cc2ccccc2OC)C1=O)Cc1ccccc1OC	7.140261434	ACHE
C\C=C1/[C@@H]2Cc3[nH]c(=O)ccc3[C@@]1(N)CC(C)=C2	7.140261434	ACHE
C\C=C1/C2Cc3[nH]c(=O)ccc3C1(N)CC(C)=C2	7.140261434	ACHE
O=C(CCC(=O)Nc1nc(cs1)-c1ccccc1)NCCCCCCNc1c2CCCCc2nc2ccccc12	7.140021558	ACHE
CC1=C[C@@H]2C[C@H](C1)c1c(C2)nc2cc(Cl)ccc2c1NCCCCCCCCNc1c2[C@@H]3C[C@H](Cc2nc2cc(Cl)ccc12)C=C(C)C3	7.13667714	ACHE
Clc1ccc(NCCC2CCN(Cc3ccccc3)CC2)nn1	7.13667714	ACHE
Nc1c2CCCCc2nc2ccccc12	7.13667714	ACHE
N#CC(C#N)c1nc2ccccc2n1CCNCc1ccc(CN2CCCCC2)o1	7.13667714	ACHE
C(CC1CCN(Cc2ccccc2)CC1)Nc1ccc(nn1)-c1ccc2OCOc2c1	7.13667714	ACHE
Nc1ccc2oc(nc2c1)N1CCN(CC1)C(=O)c1ccc(F)cc1	7.13667714	ACHE
CCN(CCCCCCNc1cc(O)c(cc1O)N=CCCCCCN(CC)Cc1ccccc1)Cc1ccccc1	7.13667714	ACHE
COc1cc2cc(C(=O)OCC3CCN(Cc4ccccc4)CC3)c(=O)oc2cc1OC	7.13667714	ACHE
OCCCCCNc1c2CCCCc2nc2cc(Cl)ccc12	7.13667714	ACHE
COc1cc2CC(CC3CCN(Cc4cccc(C)n4)CC3)C(=O)c2cc1OC	7.13667714	ACHE
Fc1ccc(cc1)C(N1CCN(Cc2ccc(cc2)-c2ccccc2C#N)CC1)c1ccc(F)cc1	7.133122186	ACHE
Nc1c2CCCCc2nc2ccccc12	7.13076828	ACHE
Brc1ccc(cc1)-c1nnc(o1)N1CCN(CC1)c1ccccn1	7.13076828	ACHE
Oc1ccc(CC(=O)OCC(=O)Nc2c3CCCCc3nc3ccccc23)cc1	7.13076828	ACHE
Nc1c2CCCCc2nc2ccccc12	7.13076828	ACHE
CN(C)Cc1ccc(CSCCNCC(=NCCSCc2ccc(CN(C)C)o2)[N+]([O-])=O)o1	7.13076828	ACHE
C\C=C1/[C@@H]2Cc3[nH]c(=O)ccc3[C@@]1(N)CC(C)=C2	7.13076828	ACHE
C\C=C1/[C@@H]2Cc3[nH]c(=O)ccc3[C@@]1(N)CC(C)=C2	7.13076828	ACHE
C(CC1CCN(Cc2ccccc2)CC1)Nc1cc2Cc3ccccc3-c2nn1	7.13076828	ACHE
C\C=C1/[C@@H]2Cc3[nH]c(=O)ccc3[C@@]1(N)CC(C)=C2	7.13076828	ACHE
C\C=C1/[C@@H]2Cc3[nH]c(=O)ccc3[C@@]1(N)CC(C)=C2	7.13076828	ACHE
C\C=C1/[C@@H]2Cc3[nH]c(=O)ccc3[C@@]1(N)CC(C)=C2	7.13076828	ACHE
Clc1ccccc1C1C=C(Nc2nncn12)c1cccc2ccccc12	7.13076828	ACHE
CCN(CCCCNC(=O)COc1ccc(cc1)-c1cc(=O)c2c(OC)c(OC)c(OC)cc2o1)Cc1ccccc1OC	7.13076828	ACHE
CNC(=O)Oc1cccc2[C@@H]3[C@@H](CCN3C)COc12	7.130181792	ACHE
CNC(=O)Oc1cccc2[C@@H]3[C@@H](CCN3C)COc12	7.130181792	ACHE
CNC(=O)Oc1cccc2[C@@H]3[C@@H](CCN3C)COc12	7.130181792	ACHE
CN(CCCOc1ccc2ccc(=O)oc2c1)Cc1cccc(OC(=O)NCCCCCc2ccccc2)c1	7.125518182	ACHE
Nc1c2CCCCc2nc2ccccc12	7.124938737	ACHE
COc1ccc(Cn2cc(C(=O)NCCNc3c4CCCCc4nc4cc(Cl)ccc34)c(=O)c3ccccc23)cc1	7.124938737	ACHE
Nc1c2CCCCc2nc2ccccc12	7.124938737	ACHE
Cl.CN(CCCCCCN1C(=O)c2ccccc2C1=O)Cc1ccccc1F	7.124938737	ACHE
COc1ccc(CNCCCN2CCC(Cc3ccccc3)CC2)cc1OC	7.124938737	ACHE
Cl.CN(C)c1ccc(cc1)C(=O)NCCCCCCCNc1c2CCCCc2nc2ccccc12	7.124938737	ACHE
C[C@H]1CCC[C@@H](C)N1S(C)(=O)=O	7.124938737	ACHE
C[C@H]1CCC[C@@H](C)N1S(=O)(=O)c1cc(Cl)ccc1Cl	7.124938737	ACHE
COc1ccc(\C=C\C(=O)OCC(=O)Nc2c3CCCCc3nc3ccccc23)cc1O	7.124938737	ACHE
C(CCCNc1c2CCCc2nc2ccccc12)CCCNc1c2CCCc2nc2ccccc12	7.124938737	ACHE
Cc1ccc2ccc(CNCCCCCCCCNc3c4CCCCc4nc4ccccc34)c(O)c2n1	7.124938737	ACHE
C(c1ccc(Cn2ccc(cc2)=[N+]2CCCCC2)cc1)n1ccc(cc1)=[N+]1CCCCC1	7.124938737	ACHE
C(CCCNc1c2CCCc2nc2ccccc12)CCCNc1c2CCCc2nc2ccccc12	7.124938737	ACHE
[O-][N+](=O)c1ccc(cc1)-c1cc(=O)c2ccc(OCCCN3CCN(CCCNc4c5CCCCc5nc5ccccc45)CC3)cc2o1	7.124938737	ACHE
O=C(NCCCCCCCCCCNc1c2CCCCc2nc2ccccc12)c1cc(=O)c2ccccc2o1	7.124938737	ACHE
Oc1ccc2oc(cc(=O)c2c1)C(=O)NCCCCCCCCCCNc1c2CCCCc2nc2ccccc12	7.124938737	ACHE
Oc1cc(O)c2c(c1)oc(cc2=O)C(=O)NCCCCCCCCCCNc1c2CCCCc2nc2cc(Cl)cc(Cl)c12	7.124938737	ACHE
[Br-].COc1cc2C\C(=C/c3cc[n+](Cc4ccc(cc4)[N+]([O-])=O)cc3)C(=O)c2cc1OC	7.124938737	ACHE
CC(C)(C)c1cc(\C=C\C(=O)NCCC2CCN(Cc3ccccc3F)CC2)cc(c1O)C(C)(C)C	7.124938737	ACHE
CC(=O)NCC(=O)N(CCCCN=c1n2CCCCCCc2nc2ccccc12)CCCN=c1n2CCCCCCc2nc2ccccc12	7.121478204	ACHE
CN(C)Cc1ccc(CSCCNc2cc(NN)c(cc2[N+]([O-])=O)[N+]([O-])=O)o1	7.119186408	ACHE
Cl.Cl.N[C@@H](Cc1c[nH]c2ccccc12)C(=O)NCCCCCCCCNc1c2CCCCc2nc2ccccc12	7.119186408	ACHE
Cl.Cl.N[C@@H](Cc1c[nH]c2ccccc12)C(=O)NCCCCCNc1c2CCCCc2nc2cc(Cl)ccc12	7.119186408	ACHE
N#Cc1ccc2[nH]cc(CCCCN3CCN(CC3)c3c4CCCCc4nc4ccccc34)c2c1	7.119186408	ACHE
Cc1ccc(cc1)S(=O)(=O)N1C(C(=O)N(C(C1=O)c1ccccc1)S(=O)(=O)c1ccc(C)cc1)c1ccccc1	7.119186408	ACHE
COc1cc2CC(CC3(F)CCN(Cc4ccc(F)c(F)c4F)CC3)C(=O)c2cc1OC	7.119186408	ACHE
Clc1ccccc1CN1CCC(CCC(=O)c2ccc3NCCc3c2)CC1	7.119186408	ACHE
CCN(CCCCC1Cc2cc(OC)c(OC)cc2C1=O)Cc1ccccc1	7.119186408	ACHE
Clc1ccccc1CN1CCC(CCC(=O)c2ccc3NCCc3c2)CC1	7.119186408	ACHE
CN[C@@H](C)[C@H]1[C@H](O)C[C@@]2(C)[C@@H]3CC[C@@H]4[C@]5(C[C@@]35C(=O)C[C@]12C)CC[C@@H]1N=C(SC[C@@]41C)C(C)C	7.119186408	ACHE
CC(C)C1=N[C@H]2CC[C@]34C[C@@]33[C@@H](CC[C@H]4[C@]2(C)CS1)[C@]1(C)C[C@@H](O)[C@H]([C@H](C)N(C)CCCc2ccccc2)[C@@]1(C)CC3=O	7.119186408	ACHE
Nc1c2CCCCc2nc2ccccc12	7.119186408	ACHE
COc1cccc2cc(C(=O)\C=C\c3cc[n+](Cc4cccc(c4)C#N)cc3)c(=O)oc12	7.119186408	ACHE
Nc1c2CCCCc2nc2ccccc12	7.11901501	ACHE
CN(CCCCCCN(C)CC(=O)N1CCC[C@@H]2[C@@H]3Cc4[nH]c(=O)ccc4[C@]12CC(C)=C3)CC(=O)N1CCC[C@@H]2[C@@H]3Cc4[nH]c(=O)ccc4[C@]12CC(C)=C3	7.118045029	ACHE
CN(CCCCCCN(C)CC(=O)N1CCC[C@@H]2C3Cc4[nH]c(=O)ccc4[C@]12CC(C)=C3)CC(=O)N1CCC[C@@H]2C3Cc4[nH]c(=O)ccc4[C@]12CC(C)=C3	7.118045029	ACHE
Cl.Cl.Cl.Cl.CC1=CC2CC(C1)c1c(C2)nc2cc(Cl)ccc2c1NCCCCCCCCCCNc1c2CCCCc2nc2cc(Cl)ccc12	7.11577123	ACHE
CCC1=CC2CC(C1)Cc1nc3ccccc3c(N)c21	7.11407366	ACHE
COc1ccc2cc3-c4cc5OCOc5cc4CC[n+]3cc2c1OCCSc1ccccc1C	7.113509275	ACHE
O=C(CCC1CCN(CC2CCCCC2)CC1)c1ccc(cc1)N1CCN(CCCCc2c[nH]c3ccc(cc23)C#N)CC1	7.113509275	ACHE
CN(CCOCCNC(=S)NC(=O)c1ccc(C)cc1)Cc1ccccc1	7.113509275	ACHE
O\N=C\c1nccc(CCCCCNc2c3CCCCc3nc3ccccc23)c1O	7.113509275	ACHE
C(CCC\N=c1\n2CCCCc2nc2ccccc12)CCC\N=c1/n2CCCCc2nc2ccccc12	7.113509275	ACHE
Cl.CN(C)c1ccc(cc1)C(=O)NCCCCCCCCNc1c2CCCCc2nc2ccccc12	7.113509275	ACHE
CN1CCc2c(C1)c1ccccc1n2CCCCCCn1c2CCN(C)Cc2c2ccccc12	7.113509275	ACHE
O=C(NCCCCCCCNc1c2CCCCc2nc2ccccc12)c1cc2ccccc2o1	7.113509275	ACHE
CCN(CC)Cc1ccc(OCCCCCCCCN2CCN(CC)CC2)cc1	7.113509275	ACHE
CN(CCOCCNC(=S)NC(=O)c1ccc(C)cc1)Cc1ccccc1	7.113509275	ACHE
Nc1c2CCCCc2nc2ccccc12	7.113509275	ACHE
CCCCCCNC(=O)Oc1ccc2CC3N(C)CC[C@@]3(C)c2c1	7.113509275	ACHE
Cc1cc(=O)oc2c1ccc1oc(=N)c(cc21)C(=O)NCc1ccc(cc1)C(C)(C)C	7.113509275	ACHE
[I-].CNC(=O)c1c[n+](C)c2cccc(OC(=O)N(C)C)c2c1	7.113509275	ACHE
[Br-].COc1cc2C\C(=C/c3cc[n+](Cc4ccc(Br)cc4)cc3)C(=O)c2cc1OC	7.113509275	ACHE
Nc1c2CCCCc2nc2ccccc12	7.113509275	ACHE
Brc1cccc(c1)S(=O)(=O)N1C(C(=O)N(C(C1=O)c1ccccc1)S(=O)(=O)c1cccc(Br)c1)c1ccccc1	7.113509275	ACHE
Brc1cccc(c1)S(=O)(=O)N1C(Cc2ccccc2)C(=O)N(C(Cc2ccccc2)C1=O)S(=O)(=O)c1cccc(Br)c1	7.113509275	ACHE
CCOC(=O)c1c(C)nc(nc1-c1ccc(OC)c(OC)c1)N1CCN(CC1)S(=O)(=O)c1ccc(NC(C)=O)c(F)c1	7.113509275	ACHE
CCCCC1=NC2(CCCC2)C(=O)N1Cc1cc(OC)c(OC)cc1Br	7.110698297	ACHE
CN1CC[C@]2(C)[C@H]1N(C)c1ccc(OC(=O)Nc3cc(C)cc(C)c3)cc21	7.107905397	ACHE
CCOC(=O)c1c(C)nc(nc1-c1ccc(OC)cc1)N1CCN(CC1)S(=O)(=O)c1ccc(N)c(Cl)c1	7.107905397	ACHE
Nc1c2CCCCc2nc2ccccc12	7.107905397	ACHE
Nc1c2CCCCc2nc2ccccc12	7.107905397	ACHE
Fc1ccc(cc1)S(=O)(=O)N1CC(=O)N(CC1=O)S(=O)(=O)c1ccc(F)cc1	7.107905397	ACHE
O=C1N(CCCCCNCc2ccccc2)C(=O)c2ccccc12	7.107905397	ACHE
CC(C)n1cc(cn1)C(=O)C(F)(F)F	7.107905397	ACHE
Nc1c2CCCCc2nc2cccc(F)c12	7.107905397	ACHE
Nc1c2C3CCC(C3)c2nc2ccc(Cl)cc12	7.107905397	ACHE
CN1CC[C@]2(C)[C@H]1N(C)c1ccc(OC(=O)Nc3cc(C)cc(C)c3)cc21	7.107905397	ACHE
COc1ccccc1CN(C)CCCCCCNc1cc(O)c(cc1O)N=CCCCCCN(C)Cc1ccccc1OC	7.107905397	ACHE
COc1ccc(\C=C2/COc3cc(OCCCCCNc4c5CCCCc5nc5ccccc45)ccc3C2=O)cc1	7.107905397	ACHE
C[C@H](Cc1ccc(OCCCCCNc2c3CCCCc3nc3ccccc23)cc1)N(C)CC#C	7.107905397	ACHE
O=C(CNc1ccccc1)Nc1ccc2nc3c4[nH]c5ccccc5c4ccn3c(=O)c2c1	7.107905397	ACHE
[Br-].Cc1cc(=O)oc2cc(OCc3cc[n+](Cc4ccccc4Br)cc3)ccc12	7.107905397	ACHE
CN(CCCCCCN(C)CCN1CCC[C@@H]2[C@@H]3Cc4[nH]c(=O)ccc4[C@]12CC(C)=C3)CCN1CCC[C@@H]2[C@@H]3Cc4[nH]c(=O)ccc4[C@]12CC(C)=C3	7.105683937	ACHE
COc1cc(CNCCCCCNc2c3CCCCc3nc3ccccc23)cc2OCOc12	7.104853811	ACHE
O=C(CCN1CCOCC1)Nc1ccc2nc3c4[nH]c5ccccc5c4ccn3c(=O)c2c1	7.102372909	ACHE
CCOC(=O)c1c(C)nc(nc1-c1ccc(OC)cc1)N1CCN(CC1)S(=O)(=O)c1ccc(NC(C)=O)c(OC)c1	7.102372909	ACHE
Clc1ccc(\C=N\c2ccc3oc(=O)ccc3c2)cc1	7.102372909	ACHE
CCN(CCCCC\C=C1/OC(=O)c2cc(OC)c(OC)cc12)Cc1ccccc1N(C)C	7.102372909	ACHE
CCOC(=O)c1c(C)nc(nc1-c1ccccc1)N1CCN(CC1)S(=O)(=O)c1ccc(N)c(Cl)c1	7.102372909	ACHE
Nc1c2CCCCc2nc2cc(Cl)ccc12	7.102372909	ACHE
C(CCC\N=c1\n2CCCc2nc2ccccc12)CCC\N=c1/n2CCCc2nc2ccccc12	7.102372909	ACHE
C(CCC\N=c1\n2CCCc2nc2ccccc12)CCC\N=c1/n2CCCc2nc2ccccc12	7.102372909	ACHE
CC(C)C1=N[C@H]2CC[C@]34C[C@@]33[C@@H](CC[C@H]4[C@]2(C)CS1)[C@]1(C)C[C@@H](O)[C@H]([C@H](C)N(C)CCCc2ccccc2)[C@@]1(C)CC3=O	7.102372909	ACHE
C(Cc1ccc(Cn2ccc(cc2)=[N+]2CCCCC2)cc1)c1ccc(Cn2ccc(cc2)=[N+]2CCCCC2)cc1	7.102372909	ACHE
C\C=C1/C2Cc3[nH]c(=O)ccc3C1(N)CC(C)=C2	6.382999659	ACHE
Nc1c2Cc3ccccc3-c2nc2ccccc12	6.167491087	ACHE
COc1cc2cc(sc2cc1OC)C(=O)CCC1CC[N+](C)(CC(=O)OC(C)(C)C)CC1	7.102372909	ACHE
COc1cc2cc(sc2cc1OC)C(=O)C1CCC[N+](C)(CC(=O)OC(C)(C)C)CC1	7.102372909	ACHE
CC[C@]1(CCCCN(CCCCCCCCN2CCCC[C@](CC)(C2)c2cccc(O)c2)C1)c1cccc(O)c1	7.102372909	ACHE
C[C@H](Cc1ccc(OCCCCCCNc2c3CCCCc3nc3cc(Cl)ccc23)cc1)N(C)CC#C	7.102372909	ACHE
COc1ccccc1\C=C\C=C(/Br)S(F)(=O)=O	7.102372909	ACHE
Nc1c2CCCCc2nc2cccc(F)c12	7.102372909	ACHE
O=C(N1C(=O)C(=O)c2cc(CN3CCCCC3)ccc12)c1ccccc1	7.102372909	ACHE
CCOC(=O)C1=C(C)Nc2nc3CCCCc3c(N)c2[C@H]1c1ccccc1	7.102372909	ACHE
Nc1c2CCCCc2nc2ccccc12	7.102372909	ACHE
Nc1c2CCCCc2nc2ccccc12	7.102372909	ACHE
CCOc1ccc(Cc2nc3cc(ccc3n2CCC(C)C)C(=O)NCCSSCCNc2c3CCCCc3nc3ccccc23)cc1	7.102372909	ACHE
CCOc1ccc(Cc2nc3cc(ccc3n2CCC(C)C)C(=O)NCCNc2c3CCCCc3nc3ccccc23)cc1	7.102372909	ACHE
CCOC(=O)c1c(C)nc(nc1-c1ccccc1)N1CCN(CC1)S(=O)(=O)c1ccc(NC(C)=O)c(OC)c1	7.102372909	ACHE
CCOC(=O)c1c(C)nc(nc1-c1ccc(OC)c(OC)c1)N1CCN(CC1)S(=O)(=O)c1ccc(NC(C)=O)c(OC)c1	7.102372909	ACHE
CNC(=O)Oc1cccc(CN(C)CCCCCCCOc2ccc3C(=O)C(Oc3c2)=Cc2c3ccccc3cc3ccccc23)c1	7.101823517	ACHE
CNC(=O)Oc1cccc(CN(C)CCCCCCCOc2ccc3C(=O)C(Oc3c2)=Cc2c3ccccc3cc3ccccc23)c1	7.101823517	ACHE
NCCCNc1c2CCCCc2nc2ccccc12	7.099632871	ACHE
CNC(=O)Oc1cccc(CN(C)CCCOc2ccccc2)c1	7.099086932	ACHE
CNC(=O)Oc1cccc(CN(C)CCCOc2ccccc2)c1	7.099086932	ACHE
COc1ccc2CN(CCCCCCCCCCCC[N+](C)(C)C)CC[C@@]34C=C[C@H](O)C[C@@H]3Oc1c24	7.096910013	ACHE
C(CCCCn1c2ccccc2c2cnccc12)CCCCn1c2ccccc2c2cnccc12	7.096910013	ACHE
Fc1ccccc1CN1CCC(CCN2C(=O)c3cc4OCOc4cc3C2=O)CC1	7.096910013	ACHE
CCOC(=O)C1C(c2ccccc2)c2c(N)c3CCCCc3nc2N=C1C	7.096910013	ACHE
CNC(=O)Oc1ccc2N(C)[C@H]3N(C)CC[C@@]3(C)c2c1	7.096910013	ACHE
CC(C)Cc1ccc(cc1)C(C)C(=O)OCc1cc(C)cc(COC(=O)NCCCCNc2c3CCCCc3nc3ccccc23)c1OCc1ccc(cc1)B1OC(C)(C)C(C)(C)O1	7.096910013	ACHE
C\C=C1/[C@@H]2Cc3[nH]c(=O)ccc3[C@]1(N)CC(C)=C2	7.096910013	ACHE
CNC(=O)Oc1ccc2N(C)[C@H]3N(C)CC[C@@]3(C)c2c1	7.096910013	ACHE
O=C(NC(=S)NCCC1CCN(Cc2ccccc2)CC1)c1ccc-2c(c1)C(=O)c1ccccc-21	7.096910013	ACHE
[O-][N+](=O)[CH-]\C(NCCC1CCN(Cc2ccccc2)CC1)=[NH+]/c1ccccc1	7.096910013	ACHE
Cl.CN(CCCCCN1C(=O)c2ccccc2C1=O)Cc1ccccc1	7.096910013	ACHE
CCN(CCCCOc1ccc(cc1)-c1cc(=O)c2c(OC)c(OC)c(OC)cc2o1)Cc1ccccc1OC	7.096910013	ACHE
CCOC(=O)C1C(c2ccccc2)c2c(N)c3CCCCc3nc2N=C1C	7.096910013	ACHE
Cc1c(C)c2OC(C)(CCc2c(C)c1O)C(=O)NCCCNc1c2CCCCc2nc2cc(Cl)ccc12	7.096910013	ACHE
Cc1c(C)c2OC(C)(CCc2c(C)c1O)C(=O)NCCCCCCCNc1c2CCCCc2nc2cc(Cl)ccc12	7.096910013	ACHE
Cc1c(C)c2OC(C)(CCc2c(C)c1O)C(=O)NCCCCCCCCNc1c2CCCCc2nc2cc(Cl)ccc12	7.096910013	ACHE
COc1cc2CC(C(=O)Nc3ccccc3F)C(=O)c2cc1OC	7.096910013	ACHE
CNC(=O)Oc1ccc2N(C)[C@H]3N(C)CC[C@@]3(C)c2c1	7.096910013	ACHE
CN1CC[C@]2(C)[C@H]1N(C)c1ccc(OC(=O)NCCCCCCCCN3CCOCC3)cc21	7.096910013	ACHE
O=C1N(CCC2CCN(Cc3ccccc3)CC2)C(=O)c2ccccc12	7.096910013	ACHE
CN(CCCNCc1ccc2cccnc2c1O)CCCNc1c2CCCCc2nc2ccccc12	7.096910013	ACHE
CCCOc1ccc2C(=O)\C(Oc2c1)=C\c1cc[n+](Cc2ccccc2)cc1	7.096910013	ACHE
C(CCCC[n+]1cccc2ccccc12)CCC[n+]1cccc2ccccc12	7.096910013	ACHE
C(CCCC[n+]1cccc2ccccc12)CCCC[n+]1cccc2ccccc12	7.096910013	ACHE
COc1nc2nc3CCCCc3c(N)c2c(-c2ccccc2)c1C#N	7.096910013	ACHE
Nc1c2CCCCc2nc2ccccc12	7.096910013	ACHE
N#CC(C#N)C1=NCCN1CCNCc1ccc(CN2CCCC2)o1	7.096910013	ACHE
Clc1ccccc1-c1ccc(NCCC2CCN(Cc3ccccc3)CC2)nn1	7.096910013	ACHE
C\C=C1/[C@@H]2Cc3[nH]c(=O)ccc3[C@]1(N)CC(C)=C2	7.096910013	ACHE
CCCCC1=NC2(CCCC2)C(=O)N1Cc1cc(OC)c(OC)cc1Br	7.096910013	ACHE
CCOC(=O)C1C(c2ccccc2)c2c(N)c3CCCCc3nc2N=C1C	7.096910013	ACHE
COc1cc(O)c2c(c1)oc(cc2=O)C(=O)NCCCCCCCCCCNc1c2CCCCc2nc2cc(Cl)cc(Cl)c12	7.096910013	ACHE
Oc1ccc2oc(cc(=O)c2c1)C(=O)NCCCCCCCCCCNc1c2CCCCc2nc2cc(Cl)ccc12	7.096910013	ACHE
COc1ccccc1C1c2ccc3cccnc3c2Oc2nc3CCCCc3c(N)c12	7.096910013	ACHE
Cc1c(C)c2OC(C)(CCc2c(C)c1O)C(=O)NCCCCCCCCNc1c2CCCCc2nc2cc(Cl)ccc12	7.096910013	ACHE
COc1cc(CC(C(C)=O)C(=O)NCCCCCCNc2c3CCCCc3nc3ccccc23)ccc1O	7.096910013	ACHE
Nc1c2C(c3ccc(Br)cc3)n3n(-c2nc2CCCCc12)c(=O)c1ccccc1c3=O	7.096910013	ACHE
CCN1CCN(CC1)C1CCN(CC1)C(=O)COc1ccc(cc1)-c1ccc(cc1)[N+]([O-])=O	7.096910013	ACHE
COc1cc2CC(CC3CCN(Cc4ccccc4)CC3)C(=O)c2cc1OC	7.096910013	ACHE
O=C(CNc1ccc2oc(=O)ccc2c1)N1CCN(CC1)c1ccccc1	7.096910013	ACHE
COc1ccc(Nc2nc(Nc3cccc(c3)C(F)(F)F)nc(n2)N2CCN(CC2)c2ncccc2C#N)cc1	7.096910013	ACHE
CCN(CC)CCC(=O)Nc1ccc2nc3-c4[nH]c5ccccc5c4CCn3c(=O)c2c1	7.095825632	ACHE
Nc1c2CCCCc2nc2ccccc12	7.092481154	ACHE
COc1ccc2CN(CCOCCOCCNC34CC5CC(C)(CC(C)(C5)C3)C4)CC[C@@]34C=C[C@H](O)C[C@@H]3Oc1c24	7.092051478	ACHE
COc1ccc2CC(C)C(=O)c2c1	7.091514981	ACHE
COS([O-])(=O)=O.CCN1\C(Sc2ccc(OC(=O)OCCOCCNC(=O)c3c[n+](C)c4cccc(OC(=O)N(C)C)c4c3)cc12)=C\C(C)=O	7.091514981	ACHE
CN1CCCCc2ccc(cc12)C(=O)CCC1CCN(Cc2ccccc2)CC1	7.091514981	ACHE
CN1CCCCc2ccc(cc12)C(=O)CCC1CCN(Cc2ccccc2)CC1	7.091514981	ACHE
Nc1c2CCCCc2nc2ccccc12	7.091514981	ACHE
C[C@H]1CCC[C@@H](C)N1S(=O)(=O)c1cc(Cl)ccc1Cl	7.091514981	ACHE
CN(CCCOc1ccc2c(C)cc(=O)oc2c1)Cc1cccc(OC(=O)NCCCCCc2ccccc2)c1	7.091514981	ACHE
C(CCC[n+]1ccc2c(c1)[nH]c1ccccc21)CCC[n+]1ccc2c(c1)[nH]c1ccccc21	7.091514981	ACHE
CN1CCCCc2ccc(cc12)C(=O)CCC1CCN(Cc2ccccc2)CC1	7.091514981	ACHE
C(Cc1ccc(Cn2ccc(cc2)=[N+]2CCCC2)cc1)Cc1ccc(Cn2ccc(cc2)=[N+]2CCCC2)cc1	7.091514981	ACHE
COc1ccc2CC(CC3CCN(Cc4ccccc4)CC3)C(=O)c2c1	7.091514981	ACHE
Nc1c2CCCCc2nc2ccccc12	7.091514981	ACHE
C(CCCNc1c2CCCCc2nc2ccccc12)CCCn1c(nc(c1-c1ccccc1)-c1ccccc1)-c1ccccc1	7.091514981	ACHE
COc1cc2C\C(=C\c3ccncc3)C(=O)c2cc1OCCCCN1CCCCC1	7.091514981	ACHE
COc1ccc(cc1)C1c2c(Oc3cc4CCCCc4c(N)c13)[nH]nc2-c1ccccc1	7.091514981	ACHE
CCN(C)CCCCOc1ccc2c(c1)occ(-c1ccc(OCCN3CCCCC3)cc1)c2=O	7.091514981	ACHE
O=C(CCN1CCCCC1)Nc1cccc2-c3nccc4cccc(C(=O)c12)c34	7.091514981	ACHE
CCN(CCCCCCNc1c2CCCCc2nc2ccccc12)CC(=O)Nc1nc(cs1)-c1ccccc1	7.090016305	ACHE
COc1cc2C\C(=C/c3ccc(cc3)N3CCN(CC3)C(c3ccccc3)c3ccccc3)C(=O)c2cc1OC	7.086186148	ACHE
C\C=C1/[C@@H]2Cc3[nH]c(=O)ccc3[C@@]1(N)CC(C)=C2	7.086186148	ACHE
COc1cc(CNCCCN2CCN(Cc3ccccc3)CC2)cc(OC)c1OC	7.086186148	ACHE
COc1cc2O\C(=C/c3cccc(CN4CCCCC4)c3)C(=O)c2cc1OC	7.086186148	ACHE
Brc1ccc(cc1)S(=O)(=O)N1CC(=O)N(CC1=O)S(=O)(=O)c1ccc(Br)cc1	7.086186148	ACHE
C\C=C1/[C@@H]2Cc3[nH]c(=O)ccc3[C@@]1(N)CC(C)=C2	7.086186148	ACHE
C\C=C1/[C@@H]2Cc3[nH]c(=O)ccc3[C@]1(N)CC(C)=C2	7.086186148	ACHE
Clc1ccccc1CN1CCC(COc2cncc(NC(=O)c3ccnc(NC(=O)C4CC4)c3)c2)CC1	7.086186148	ACHE
CCNC(=O)Oc1ccc2N(C)C3OCC[C@@]3(C)c2c1	7.086186148	ACHE
CN1c2ccccc2C(NCCCCCCC(=O)NCCNc2c3CCCCc3nc3ccccc23)c2ccc(Cl)cc2S1(=O)=O	7.086186148	ACHE
C[C@H](Cc1ccc(OCCCCCNc2c3CCCCc3nc3cc(Cl)ccc23)cc1)N(C)CC#C	7.086186148	ACHE
CCNC(=O)Oc1ccc2N(C)C3OCC[C@@]3(C)c2c1	7.086186148	ACHE
CCCCC1=NC2(CCCC2)C(=O)N1Cc1ccc(cc1)-c1ccccc1C#N	7.083546051	ACHE
CCCCC1=NC2(CCCC2)C(=O)N1Cc1cc(OC)c(OC)cc1Br	7.083546051	ACHE
CNC(=O)Oc1cccc(CN(C)CCCOc2ccc3ccccc3c2)c1	7.083019953	ACHE
CNC(=O)Oc1cccc(CN(C)CCCOc2ccc3ccccc3c2)c1	7.083019953	ACHE
CCc1ccccc1SCCOc1c(OC)ccc2cc3-c4cc5OCOc5cc4CC[n+]3cc12	7.080921908	ACHE
C(CCCCNc1ccncc1)CCCCNc1c2CCCCc2nc2ccccc12	7.080921908	ACHE
CCCCCCCCCCCCNC(=O)c1cc2c(ccc3ccc(=O)oc23)oc1=N	7.080921908	ACHE
CN(C)Cc1ccc(CSCCNc2cc(N)c(cc2[N+]([O-])=O)[N+]([O-])=O)o1	7.080921908	ACHE
COc1ccc(cc1OC)C1c2c(N)c3CCCCc3nc2Oc2ccc3ccccc3c12	7.080921908	ACHE
C(c1ccc(Cn2ccc(cc2)=[N+]2CCCCC2)cc1)c1ccc(Cn2ccc(cc2)=[N+]2CCCCC2)cc1	7.080921908	ACHE
C[C@H](Cc1ccc(OCCNc2c3CCCCc3nc3ccccc23)cc1)N(C)CC#C	7.080921908	ACHE
CC(C)c1ccc(NC(=O)Oc2ccc3N(C)C4=NCCCN4C(=O)c3c2)cc1	7.080921908	ACHE
C(CCCCNc1ccncc1)CCCCNc1c2CCCCc2nc2ccccc12	7.077793723	ACHE
Nc1c2C3CCC(C3)c2nc2c(Cl)cccc12	7.075720714	ACHE
Nc1c2CCCCc2nc2ccccc12	7.075720714	ACHE
CCN(CC)Cc1ccc(OCCCCCCCCN2CCCC2)cc1	7.075720714	ACHE
Nc1c2CCCCc2nc2Oc3c(C(c4cccs4)c12)c(=O)oc1ccccc31	7.075720714	ACHE
Cn1c(CNc2ccccc2)cc2cc(OCCCC3CCN(Cc4ccccc4)CC3)ccc12	7.075720714	ACHE
Cn1c(CNc2ccccc2)cc2cc(OCCCC3CCN(Cc4ccccc4)CC3)ccc12	7.075720714	ACHE
CC1=CC2Cc3nc4cc(Cl)ccc4c(N)c3C(C1)C2NC=O	7.075720714	ACHE
CC1=CC2Cc3nc4cc(Cl)ccc4c(N)c3C(C1)C2NC=O	7.075720714	ACHE
COc1ccc(\C=N\[C@@]23CC(C)=C[C@@H](Cc4[nH]c(=O)ccc24)\C3=C/C)c(OC)c1	7.075720714	ACHE
Fc1ccc(Nc2nc(Nc3cccc(c3)C(F)(F)F)nc(n2)N2CCN(CC2)c2ncccc2C#N)cc1	7.075720714	ACHE
[Br-].Cc1cccc(C[n+]2ccc(COc3ccc4c(C)cc(=O)oc4c3)cc2)c1	7.075720714	ACHE
Oc1ccc(cc1)S(=O)(=O)N1C(C(=O)N(C(C1=O)c1ccccc1)S(=O)(=O)c1ccc(O)cc1)c1ccccc1	7.075720714	ACHE
Cc1cccc(c1)S(=O)(=O)N1C(C(=O)N(C(C1=O)c1ccccc1)S(=O)(=O)c1cccc(C)c1)c1ccccc1	7.075720714	ACHE
CC1(C)O[C@H]2O[C@H](CNCCCCCCCNc3c4CCCCc4nc4ccccc34)[C@H](O)[C@H]2O1	7.075720714	ACHE
CC(C)c1ccc(NC(=O)Oc2ccc3N(C)C4=NCCCN4C(=O)c3c2)cc1	7.075720714	ACHE
COc1c(cc(Cl)c2n(C)ccc12)C(=O)CCC1CCN(CC2CCCCC2)CC1	7.075720714	ACHE
COc1cc2CC(CC3CCN(Cc4ccccc4)CC3)C(=O)c2cc1OC	7.075720714	ACHE
CN(C)c1ccc(\C=C2\S\C(NC2=O)=N\c2ccc3oc(=O)ccc3c2)cc1	7.075720714	ACHE
CN(CCCN1CCN(CCNc2c3CCCCc3nc3ccccc23)CC1)c1ccccc1	7.071604148	ACHE
Fc1ccc(cc1)C(=O)NCCC1CCN(Cc2ccccc2)CC1	7.070990015	ACHE
Fc1ccc(cc1)C(=O)NCCC1CCN(Cc2ccccc2)CC1	7.070581074	ACHE
C[C@H]1CCC[C@@H](C)N1S(C)(=O)=O	7.070581074	ACHE
Oc1c(CNCCCCCCCCCNc2c3CCCCc3nc3ccccc23)cc(Cl)c2cccnc12	7.070581074	ACHE
COc1ccc2CC(CC3CCN(Cc4ccccc4)CC3)C(=O)c2c1OC	7.070581074	ACHE
O=C(CCCN1CCCC1)Nc1ccc2nc3c4[nH]c5ccccc5c4ccn3c(=O)c2c1	7.070581074	ACHE
CCOC(=O)c1c(C)nc(nc1-c1ccccc1)N1CCN(CC1)S(=O)(=O)c1ccc(N)c(OC)c1	7.070581074	ACHE
COc1cc2oc(cc(=O)c2cc1OC)C(=O)NCCCCCCCCCCNc1c2CCCCc2nc2ccccc12	7.070581074	ACHE
Nc1c2C3CCC(C3)c2nc2c(Cl)cccc12	7.070581074	ACHE
COc1cc2CC(CC3CCN(Cc4cccc(C)n4)CC3)C(=O)c2cc1OC	7.070581074	ACHE
CC1=CC2CC(C1)c1c(C2)nc2cc(F)ccc2c1N	7.070581074	ACHE
CC1=CC2CC(C1)c1c(C2)nc2cc(F)ccc2c1N	7.070581074	ACHE
Nc1c2CCCCc2nc2ccccc12	7.066512712	ACHE
O=C1N(CCC2CCN(Cc3ccccc3)CC2)C(=O)c2cc3OCOc3cc12	7.065501549	ACHE
CCC(C)n1cc(cn1)C(=O)C(F)F	7.065501549	ACHE
C(CCCCCC[n+]1ccc2c(c1)[nH]c1ccccc21)CCCCC[n+]1ccc2c(c1)[nH]c1ccccc21	7.065501549	ACHE
C(Cc1ccc(Cn2ccc(cc2)=[N+]2CCCCCC2)cc1)c1ccc(Cn2ccc(cc2)=[N+]2CCCCCC2)cc1	7.065501549	ACHE
CCOC(=O)c1c(C)nc(nc1-c1ccc(OC)c(OC)c1)N1CCN(CC1)S(=O)(=O)c1ccc(N)c(OC)c1	7.065501549	ACHE
CCN(CCCCCCn1nc(ccc1=O)-c1cc(NC(C)=O)ccc1O)Cc1ccccc1N(C)C	7.065501549	ACHE
COc1cccc2cc(C(=O)\C=C\c3cc[n+](Cc4cccc(Cl)c4)cc3)c(=O)oc12	7.065501549	ACHE
Nc1c2CCCCc2nc2ccccc12	7.065501549	ACHE
Nc1ccc(cc1)S(=O)(=O)N1CC(=O)N(CC1=O)S(=O)(=O)c1ccc(N)cc1	7.065501549	ACHE
COc1cc2cc(C(=O)NCCCN(C)Cc3ccccc3)c(=O)oc2cc1OC	7.065501549	ACHE
Cl.Cl.Cl.Cl.CC1=C[C@H]2C[C@@H](C1)c1c(C2)nc2cc(Cl)ccc2c1NCCCCCCCNc1c2CCCCc2nc2cc(Cl)ccc12	7.061480275	ACHE
Nc1c2CCCCc2nc2cc(F)ccc12	7.060480747	ACHE
COc1ccc2cc3-c4cc5OCOc5cc4CC[n+]3cc2c1OCCSc1ccccc1F	7.060480747	ACHE
Nc1c2CCCCc2nc2cc(F)ccc12	7.060480747	ACHE
COc1cc2CC(CC3CCN(Cc4ccccc4)CC3)C(=O)c2cc1OC	7.060480747	ACHE
COc1ccc2CC(C)C(=O)c2c1OC	7.060480747	ACHE
CN(C)C(=O)Oc1cccc(c1)[N+](C)(C)C	7.060480747	ACHE
Cl.CN(C)c1ccc(cc1)C(=O)NCCCCCNc1c2CCCCc2nc2ccccc12	7.060480747	ACHE
CCCCC1OC(=O)c2cc(OCc3ccc(CN4CCCCC4)c(O)c3)ccc12	7.060480747	ACHE
CCc1ccccc1-c1ccc(NCCC2CCN(Cc3ccccc3)CC2)nn1	7.060480747	ACHE
CN1c2ccccc2C(NCCCCCCC(=O)NCCCCCCCCNc2c3CCCCc3nc3ccccc23)c2ccc(Cl)cc2S1(=O)=O	7.060480747	ACHE
Nc1c2CCCCc2nc2cc(F)ccc12	7.060480747	ACHE
Cc1ccc(cc1)S(=O)(=O)SCc1ccc(cc1)C(F)(F)F	7.060480747	ACHE
C(CCCNc1ccnc2ccccc12)CCCNc1ccnc2ccccc12	7.056505484	ACHE
COc1ccc(cc1)C(=O)NCCC1CCN(Cc2ccccc2)CC1	7.056011125	ACHE
COc1ccc(cc1)C(=O)NCCC1CCN(Cc2ccccc2)CC1	7.055517328	ACHE
CN(CCCCCOc1ccc2ccc(=O)oc2c1)Cc1cccc(OC(=O)NCCCCCc2ccccc2)c1	7.055517328	ACHE
COc1cc2CC(CC3CCN(Cc4cccc(C)c4)CC3)C(=O)c2cc1OC	7.055517328	ACHE
Clc1cccc(CNC(=O)c2cc3c(ccc4ccc(=O)oc34)oc2=N)c1	7.055517328	ACHE
Nc1c2CCCCc2nc2ccccc12	7.055517328	ACHE
CCOC(=O)c1c(C)nc(nc1-c1ccc(OC)cc1)N1CCN(CC1)S(=O)(=O)c1ccc(NC(C)=O)c(Cl)c1	7.055517328	ACHE
O=C1c2ccccc2-c2nccc3c(OCCN4CCCCC4)ccc1c23	7.055517328	ACHE
O=C(CCNc1ccccc1)Nc1ccc2nc3c4[nH]c5ccccc5c4ccn3c(=O)c2c1	7.055517328	ACHE
O=C(CN1CCOCC1)Nc1ccc2nc3c4[nH]c5ccccc5c4ccn3c(=O)c2c1	7.055517328	ACHE
COc1ccc2CN(CCCCCCCCCOc3ccc(CN4CCCCC4)cc3)CC[C@@]34C=C[C@H](O)C[C@@H]3Oc1c24	7.055024092	ACHE
CC1=CC2CC(C1)c1c(C2)nc2cc(Cl)ccc2c1NCCCCCCCCNC(=O)c1cc(O)c2C(=O)c3c(O)cccc3C(=O)c2c1	7.052566278	ACHE
C(CCCn1c2ccccc2c2cnccc12)CCCn1c2ccccc2c2cnccc12	7.050609993	ACHE
CCOC(=O)c1c(C)nc(nc1-c1ccc(OC)c(OC)c1)N1CCN(CC1)S(=O)(=O)c1ccc(NC(C)=O)cc1	7.050609993	ACHE
Brc1ccc(CN2C(=O)C(=O)c3cc(Br)ccc23)cc1	7.050609993	ACHE
Fc1ccc(CN2CCC(CCC(=O)c3ccc4NCCc4c3)CC2)cc1	7.050609993	ACHE
Fc1ccc(CN2CCC(CCC(=O)c3ccc4NCCc4c3)CC2)cc1	7.050609993	ACHE
Cl.CN(CCCCCCN1C(=O)c2ccccc2C1=O)Cc1ccccc1	7.050609993	ACHE
FC(F)(F)Oc1ccc(cc1)-c1nnc(o1)N1CCN(CC1)c1ccccn1	7.050609993	ACHE
NCCCCCCCCNc1c2CCCCc2nc2ccccc12	7.050609993	ACHE
[O-][N+](=O)c1ccccc1CN1CCC(CCC(=O)c2cc3CCC(=O)n4ccc(c2)c34)CC1	7.049976093	ACHE
COc1cc(cc(OC)c1OC)C(=O)NCCC(=O)NNc1c2CCCCc2nc2ccccc12	7.049635146	ACHE
NCCCCCCCCNc1c2CCCCc2nc2ccccc12	7.048662481	ACHE
CN(CCCOc1ccc2c(c1)oc1ncccc1c2=O)Cc1cccc(OC(=O)NCCCCCc2ccccc2)c1	7.048176965	ACHE
Clc1ccc2c(NCc3ccccn3)c3CCCCc3nc2c1	7.045757491	ACHE
Cc1cc(Br)cc(C)c1OCC(=O)NCCN1CCN(Cc2ccccc2)CC1	7.045757491	ACHE
COc1ccc(cc1)-c1cc2O[C@]3(C)CC[C@]4(O)C(C)(C)C(=O)C=C[C@]4(C)[C@]3(O)Cc2c(=O)o1	7.045757491	ACHE
Nc1c2CCCCc2nc2ccccc12	7.045757491	ACHE
C[C@H]1CCC[C@@H](C)N1S(C)(=O)=O	7.045757491	ACHE
C[C@H]1CCC[C@@H](C)N1S(=O)(=O)c1cc(Cl)ccc1Cl	7.045757491	ACHE
CN(CCCOc1ccc2c3CCCCc3c(=O)oc2c1)Cc1cccc(OC(=O)NCCCCCc2ccccc2)c1	7.045757491	ACHE
CCCCNC(=O)Oc1ccc2C[C@H]3N(CC)CC[C@@]3(C)c2c1	7.045757491	ACHE
Oc1c(CNCCCCCCCCNc2c3CCCCc3nc3ccccc23)ccc2cccnc12	7.045757491	ACHE
CN(CCCNCc1cc(Cl)c2cccnc2c1O)CCCNc1c2CCCCc2nc2ccccc12	7.045757491	ACHE
C(CCC[n+]1cccc2ccccc12)CCC[n+]1cccc2ccccc12	7.045757491	ACHE
COc1cc2CC(CC3CCN(Cc4ccccc4)CC3)C(=O)c2cc1OC	7.045757491	ACHE
CN(C)c1nc2nc3CCCCc3c(N)c2c(-c2ccccc2)c1C#N	7.045757491	ACHE
C(c1ccc(cc1)-c1ccc(Cn2ccc(cc2)=[N+]2CCCC2)cc1)n1ccc(cc1)=[N+]1CCCC1	7.045757491	ACHE
CCCCNC(=O)Oc1ccc2CC3N(CC)CC[C@@]3(C)c2c1	7.045757491	ACHE
COc1cc2CC(Sc2cc1OC)C(=O)CC1(O)CC[N+](C)(Cc2ccccc2)CC1	7.045757491	ACHE
Cc1ccccc1-c1ccc(NCCC2CCN(Cc3ccccc3)CC2)nn1	7.045757491	ACHE
COc1cc2CC(CC3CCN(Cc4ccccc4)CC3)C(=O)c2cc1OC	7.045757491	ACHE
CC[N+](CC)(CC)CCOc1cc(OCC[N+](CC)(CC)CC)c(cc1OCC[N+](CC)(CC)CC)C(=O)NCCCCCC(=O)NNc1c2CCCCc2nc2cc(Cl)ccc12	7.045757491	ACHE
CCCCC1=NC2(CCCC2)C(=O)N1Cc1ccc(cc1)-c1ccccc1C#N	7.045757491	ACHE
CCCCC1=NC2(CCCC2)C(=O)N1Cc1ccc(cc1)-c1ccccc1C#N	7.045757491	ACHE
Nc1c2CCCCc2nc2ccccc12	7.045757491	ACHE
Oc1ccc(-c2nnc(s2)-c2ccc(cc2)C(F)(F)F)c(O)c1	7.045757491	ACHE
Oc1cccc2C(=O)c3cc(C[n+]4ccccc4)cc(O)c3C(=O)c12	7.045757491	ACHE
CCOC(=O)C1C(c2ccc(cc2)-c2ccccc2)c2c(N)c3CCCCc3nc2N=C1C	7.045757491	ACHE
[Br-].COc1cc2cc(sc2cc1OC)C(=O)CC1(O)CC[N+](C)(Cc2ccccc2)CC1	7.045757491	ACHE
Oc1cc2oc(cc(=O)c2cc1O)C(=O)NCCCCCCCCCCNc1c2CCCCc2nc2cc(Cl)cc(Cl)c12	7.045757491	ACHE
CNC(=O)Oc1ccc2N(C)[C@H]3N(C)CC[C@@]3(C)c2c1	7.045757491	ACHE
Clc1ccc2c(NCc3ccccn3)c3CCCCc3nc2c1	7.045757491	ACHE
Nc1c2CCCCc2nc2Oc3c(ccc4cccnc34)C(c3cccc(F)c3)c12	7.045757491	ACHE
CC(=O)CC(=O)NCCCCNc1c2CCCCc2nc2ccccc12	7.045757491	ACHE
COc1cc2CC(CC3CCN(Cc4ccccc4)CC3)C(=O)c2cc1OC	7.045757491	ACHE
Nc1c2CCCCc2nc2ccccc12	7.045757491	ACHE
CNC(=O)Oc1ccc2N(C)[C@H]3N(C)CC[C@@]3(C)c2c1	7.045757491	ACHE
COc1ccc(Cn2cc(C(=O)NCCCCNc3c4CCCCc4nc4cc(Cl)ccc34)c(=O)c3ccccc23)cc1	7.045757491	ACHE
Cc1cc(=O)oc2c1ccc1oc(=N)c(cc21)C(=O)NC(c1ccccc1)c1ccccc1	7.045757491	ACHE
CO[C@@H]1O[C@H](CNCCCCCCCCNc2c3CCCCc3nc3ccccc23)[C@H]2OC(C)(C)O[C@@H]12	7.045757491	ACHE
COc1ccccc1-c1ccc(\C=N\N2CC(=O)N(CCC3CCN(Cc4ccccc4)CC3)C2=O)o1	7.045757491	ACHE
COc1ccc(C2CC(=O)c3c(O)cc(OCC=C(C)C)cc3O2)c(OC)c1	7.045757491	ACHE
COc1ccc(\C=C\C(O)NCCCNc2c3CCCCc3nc3ccccc23)cc1OC	7.045757491	ACHE
CN(C)C(=O)Oc1cccc(c1)[N+](C)(C)C	7.041006335	ACHE
CCOC(=O)C1C(c2ccc(C)cc2)c2c(N)c3CCCCc3nc2N=C1C	7.040958608	ACHE
COc1c(cc(Cl)c2[nH]ccc12)C(=O)CCC1CCN(CC2CCCCC2)CC1	7.040958608	ACHE
O=c1n2CCc3ccccc3-c2nc2ccc(OCCCN3CCCC3)cc12	7.040958608	ACHE
CCOC(=O)C1C(c2ccc(C)cc2)c2c(N)c3CCCCc3nc2N=C1C	7.040958608	ACHE
O=C1N(CCN2CCN(Cc3ccccc3)CC2)C(=O)c2ccccc12	7.040958608	ACHE
CN(C)C(=O)Oc1cccc(c1)[N+](C)(C)C	7.040958608	ACHE
COc1ccc2cc3-c4cc5OCOc5cc4CCn3cc2\c1=[NH+]\CCc1cccc(C)c1	7.040958608	ACHE
Cn1ccc2c3nc4cc(Br)ccc4c4C(=O)C[N+](C)(C)c(c34)c(=O)c2c1	7.040958608	ACHE
CCOC(=O)C1C(c2ccc(C)cc2)c2c(N)c3CCCCc3nc2N=C1C	7.040958608	ACHE
[Br-].CC(=O)c1c[n+](Cc2ccccc2C)ccc1CC1Cc2cc(C)ccc2C1=O	7.040958608	ACHE
COc1ccc(cc1)S(=O)(=O)N1CC(=O)N(CC1=O)S(=O)(=O)c1ccc(OC)cc1	7.040958608	ACHE
Nc1ccc(cc1)S(=O)(=O)N1C(C(=O)N(C(C1=O)c1ccccc1)S(=O)(=O)c1ccc(N)cc1)c1ccccc1	7.040958608	ACHE
Oc1ccc2oc(cc(=O)c2c1)C(=O)NCCC1CCN(Cc2ccccc2)CC1	7.040958608	ACHE
CCOC(=O)C1=C(C)Nc2nc3CCCCc3c(N)c2[C@H]1c1ccc(C)cc1	7.040958608	ACHE
O=c1n2CCc3ccccc3-c2nc2ccc(OCCCN3CCCC3)cc12	7.040958608	ACHE
Oc1ccc(-c2nnc(s2)-c2ccc(cc2)-c2nnc(s2)-c2ccc(O)cc2O)c(O)c1	7.036212173	ACHE
Cc1cc(=O)oc2cc(OCCN3CCN(CC(=O)Nc4c5CCCCc5nc5ccccc45)CC3)ccc12	7.036212173	ACHE
Cc1c(C)c2OC(C)(CCc2c(C)c1O)C(=O)NCCCCCCCNc1c2CCCCc2nc2ccccc12	7.036212173	ACHE
O=c1ccc2ccc(OCCCCN3CCN(CCNc4c5CCCCc5nc5ccccc45)CC3)cc2o1	7.036212173	ACHE
O=C(NCCCCCCNc1c2CCCCc2nc2ccccc12)c1cc2c(cn1)[nH]c1ccccc21	7.036212173	ACHE
C(CCCCC[n+]1ccc2c(c1)[nH]c1ccccc21)CCCCC[n+]1ccc2c(c1)[nH]c1ccccc21	7.036212173	ACHE
COc1cc(\C=C\c2nnc(o2)-c2ccc(OC(F)(F)F)cc2)ccc1O	7.036212173	ACHE
COc1ccc(CC2COc3cc(OCCCCCCNc4c5CCCCc5nc5ccccc45)ccc3C2=O)cc1	7.036212173	ACHE
Cc1cc(=O)oc2cc(OCCN3CCN(CC(=O)Nc4c5CCCCc5nc5ccccc45)CC3)ccc12	7.036212173	ACHE
COc1ccc(Nc2nc(Cl)nc(n2)N2CCN(CC2)c2cc(C)nc3ncnn23)cc1	7.036212173	ACHE
CCOC(=O)c1c(C)nc(nc1-c1ccc(OC)cc1)N1CCN(CC1)S(=O)(=O)c1ccc(NC(C)=O)c(F)c1	7.036212173	ACHE
Brc1cccc(CN2CCC(CCC(=O)c3ccc(cc3)N3CCN(CCCCc4c[nH]c5ccc(cc45)C#N)CC3)CC2)c1	7.036212173	ACHE
CCN(CC)Cc1ccc(OCCCCCCCCN2CCCCC2)cc1	7.036212173	ACHE
O=C1N(CCCCCCCCNc2c3CCCCc3nc3ccccc23)C(=O)c2ccccc12	7.031517051	ACHE
CCCCCCCNC(=O)Oc1ccc2CC3N(CCC)CC[C@@]3(C)c2c1	7.031517051	ACHE
Nc1c2CCCCc2nc2ccccc12	7.031517051	ACHE
Nc1c2CCCCc2nc2ccccc12	7.031517051	ACHE
OC(=O)CCC(=O)Nc1cccc(c1)C(O)=O	7.031517051	ACHE
Cc1nc(cc2c3ccccc3[nH]c12)C(=O)NCCCCCCNc1c2CCCCc2nc2ccccc12	7.031517051	ACHE
C[Si](C)(C)c1cccc(c1)C(=O)C(F)(F)F	7.031517051	ACHE
CCCCCCCNC(=O)Oc1ccc2C[C@H]3N(CCC)CC[C@@]3(C)c2c1	7.031517051	ACHE
COc1ccc2cc3-c4cc5OCOc5cc4CC[n+]3cc2c1OCCCN1CCCC1	7.031517051	ACHE
Nc1c2CCCCc2nc2ccccc12	7.031517051	ACHE
C(CN1CCOCC1)Nc1c2CCCCc2nc2ccccc12	7.031517051	ACHE
[O-][N+](=O)OCCC(=O)NCCCNc1c2CCCCc2nc2ccccc12	7.031517051	ACHE
Nc1c2CCCCc2nc2Oc3c(C(c4ccc(Cl)cc4)c12)c(=O)oc1ccccc31	7.031517051	ACHE
COC(=O)c1cc2c(N)c3CCCCc3nc2nc1C	7.031517051	ACHE
COC(=O)c1cc2c(N)c3CCCCc3nc2nc1C	7.031517051	ACHE
C(CCCOc1ccc(cc1)-c1nc2ccccc2s1)CCNc1c2CCCCc2nc2ccccc12	7.031517051	ACHE
[I-].COC(=O)CNC(=O)c1c[n+](C)c2cccc(OC(=O)N(C)C)c2c1	7.031517051	ACHE
COc1cc2occ(-c3ccc(OC4CCN(Cc5ccccc5)CC4)cc3)c(=O)c2cc1OC	7.031517051	ACHE
C[N+](C)(C)CCCCCCCCCCCC[N+](C)(C)C	7.030584088	ACHE
Clc1ccc(cc1)-c1nc2ccc(cc2c2OCCCc12)C(=O)NCCCCCCCCCCNc1c2CCCCc2nc2cc(Cl)ccc12	7.028260409	ACHE
Fc1ccc(cc1)C(N1CCN(CCN2CCCCC2)CC1)c1ccc(F)cc1	7.028028724	ACHE
CCNC(=O)Oc1ccc2N(C)C3N(C)CC[C@@]3(C)c2c1	7.026872146	ACHE
O=C1N\C(S\C1=C\c1ccccc1)=N/c1ccc2oc(=O)ccc2c1	7.026872146	ACHE
CCOC(=O)Nc1ccc(cc1)N1CCN(CC1)c1ccccc1OC	7.026872146	ACHE
CN1CCN(CC2Cc3ccccc3C2=O)CC1	7.026872146	ACHE
COc1cc2CC(CC3CCN(Cc4ccccc4)CC3)C(=O)c2cc1OC	7.026872146	ACHE
C\C=C1/[C@@H]2Cc3[nH]c(=O)ccc3[C@]1(N)CC(C)=C2	7.026872146	ACHE
CCN(CCC(=O)NCCCCNc1c2CCCCc2nc2ccccc12)C1CCCCC1	7.026872146	ACHE
COC(=O)[C@H](Cc1c[nH]c2ccccc12)NC(=O)CCCCCN1CC[C@@]23C=C[C@H](O)C[C@@H]2Oc2c3c(C1)ccc2OC	7.026872146	ACHE
COc1cc2CC(CN3CCN(Cc4ccccc4)CC3)C(=O)c2cc1OC	7.026872146	ACHE
CCNC(=O)Oc1ccc2N(C)[C@H]3N(C)CC[C@@]3(C)c2c1	7.026872146	ACHE
COc1cc2CC[N+](Cc2cc1OC)=c1ccn(Cc2ccc(cc2)-c2ccc(Cn3ccc(cc3)=[N+]3CCc4cc(OC)c(OC)cc4C3)cc2)cc1	7.026872146	ACHE
COc1cc2CC(CN3CCN(Cc4ccccc4)CC3)C(=O)c2cc1OC	7.026872146	ACHE
CCNC(=O)Oc1ccc2N(C)C3N(C)CC[C@@]3(C)c2c1	7.026872146	ACHE
COc1ccc(Cn2cc(C(=O)NCCCCCCNc3c4CCCCc4nc4cc(Cl)ccc34)c(=O)c3ccccc23)cc1	7.026872146	ACHE
O=C(CCC1CCN(CC2CCCC2)CC1)c1ccc2[nH]ccc2c1	7.026872146	ACHE
COc1ccc2CN(CCCCOc3cccc(c3)C(C)N3CCOCC3)CC[C@@]34C=C[C@H](O)C[C@@H]3Oc1c24	7.026410377	ACHE
C(CCCCNc1ccnc2ccccc12)CCCNc1ccnc2ccccc12	7.025488307	ACHE
Clc1ccc2c(NCCCCCCCNC(=O)c3n[nH]c4ccccc34)c3CCCCc3nc2c1	7.022276395	ACHE
Cl.CN(CCCCCCN1C(=O)c2ccccc2C1=O)Cc1cccc(Cl)c1	7.022276395	ACHE
CN(CCCCCCOc1ccc2c(C)c(C)c(=O)oc2c1)Cc1ccccc1	7.022276395	ACHE
Nc1c2CCCCc2nc2ccccc12	7.022276395	ACHE
Clc1ccc2c(NCCCCCCCNC(=O)c3n[nH]c4ccccc34)c3CCCCc3nc2c1	7.022276395	ACHE
Nc1c2CCCCc2nc2ccccc12	7.022276395	ACHE
N#CC(C#N)C1=NCCN1CCNCc1ccc(CN2CCC=CC2)o1	7.022276395	ACHE
Nc1c2CCCCc2nc2ccccc12	7.022276395	ACHE
Nc1c2CCCCc2nc2ccccc12	7.022276395	ACHE
CN(C)c1ccc(cc1)-c1cc(=O)c2ccc(OCC(=O)NCCCCCCCCNc3c4CCCCc4nc4ccccc34)cc2o1	7.022276395	ACHE
COc1ccc2nc(NC(=O)CN3CCN(CCN(C)C)CC3)sc2c1	7.022276395	ACHE
C[N+]1(CCOc2cnc3-c4ccccc4C(=O)c4cccc2c34)CCCCC1	7.022276395	ACHE
[O-][N+](=O)c1ccc2nc(NCCc3cc[n+](Cc4ccc(F)cc4)cc3)sc2c1	7.017728767	ACHE
ClC1=C(NCCNc2c3CCCCc3nc3ccccc23)C(=O)c2ccccc2C1=O	7.017728767	ACHE
COc1cc2CC(CC3CCN(Cc4ccccc4)CC3)C(=O)c2cc1OC	7.017728767	ACHE
N[C@@H](Cc1c[nH]c2ccccc12)C(=O)NCCCCCCNc1c2CCCCc2nc2ccccc12	7.017728767	ACHE
Nc1c2CCCCc2nc2ccccc12	7.017728767	ACHE
CN(C)CC(=O)Nc1ccc-2c(c1)C(=O)c1cccc3ccnc-2c13	7.015652742	ACHE
O=C(CCCCC1CCSS1)NCCNc1c2CCCCc2nc2ccccc12	7.013228266	ACHE
Clc1ccccc1CN1CCC(COc2cncc(NC(=O)c3ccnc(NC(=O)C4CC4)c3)c2)CC1	7.013228266	ACHE
Cc1ccccc1NC(=O)Oc1ccc2OC3C[C@@](C)(CO3)c2c1	7.013228266	ACHE
O=c1cc(OCCn2cc(Cn3nnc4ccccc34)nn2)c2ccccc2o1	7.013228266	ACHE
CCOC(=O)c1c(C)nc(nc1-c1ccccc1)N1CCN(CC1)S(=O)(=O)c1ccc(NC(C)=O)c(F)c1	7.013228266	ACHE
CNC(=O)c1sc(nc1OC)-c1ccnc(NC(=O)CNCCNc2c3CCCCc3nc3ccccc23)c1	7.013228266	ACHE
COc1cc2CC(CC3CCN(Cc4ccccc4Cl)CC3)C(=O)c2cc1OC	7.013228266	ACHE
COc1cc(CNCCN2CCN(Cc3ccccc3)CC2)cc(OC)c1OC	7.013228266	ACHE
Nc1c2CCCCc2nc2ccccc12	7.013228266	ACHE
COc1cc(CN2CCCCC2)ccc1OC(=O)N(C)C	7.013228266	ACHE
COc1ccc2cc3-c4cc5OCOc5cc4CC[n+]3cc2c1OCCCCOc1ccccc1	7.013228266	ACHE
[Br-].[Br-].OC1C[N+]2(Cc3ccc(CCc4ccc(C[N+]56CCC(CC5)C(O)C6)cc4)cc3)CCC1CC2	7.013228266	ACHE
COc1ccc2cc3-c4cc5OCOc5cc4CC[n+]3cc2c1OCCCCOc1ccccc1	7.013228266	ACHE
C(CC1CCN(Cc2ccccc2)CC1)Nc1ccc(nn1)-c1cccs1	7.013228266	ACHE
CCOC(=O)c1cnc2c(F)cccc2c1N1CCN(CC1)c1cc(C)nc2ncnn12	7.013228266	ACHE
Fc1cccc(c1)C(=O)NCCCCNc1c2CCCCc2nc2ccccc12	7.010416711	ACHE
O=C(CCC1CCN(Cc2ccccc2)CC1)c1ccc2CCCCNc2c1	7.010105436	ACHE
CCN(CCCNc1c2CCCCc2nc2ccccc12)CCC(=O)Nc1nc(cs1)-c1ccc(OC)cc1	7.010016542	ACHE
C(Cc1nsc2ccccc12)C1CCN(Cc2ccccc2)CC1	7.010016542	ACHE
O=C1N(CCC2CCN(Cc3ccccc3)CC2)Cc2ccccc12	7.00899556	ACHE
COc1ccc(cc1)-c1nc(cc2c3ccccc3[nH]c12)C(=O)NCCCCCCNc1c2CCCCc2nc2ccccc12	7.008773924	ACHE
O=C1N(CCC2CCN(Cc3ccccc3)CC2)Cc2ccccc12	7.008773924	ACHE
O=C(CCC1CCN(Cc2ccccc2)CC1)c1ccc2CCCCNc2c1	7.008773924	ACHE
COc1ccc(CNCCCCN2CCN(CC(c3ccccc3)c3ccccc3)CC2)cc1OC	7.008773924	ACHE
CCc1nc(cc2c3ccccc3[nH]c12)C(=O)NCCCCCCNc1c2CCCCc2nc2ccccc12	7.008773924	ACHE
O=C(CCCCN1CCC2C(C1)Nc1ccccc21)Nc1ccc(\C=C2/CCn3c2nc2ccccc2c3=O)cc1	7.008773924	ACHE
O=C1N(CCC2CCN(Cc3ccccc3)CC2)Cc2ccccc12	7.008773924	ACHE
O=C1N(CCC2CCN(Cc3ccccc3)CC2)Cc2ccccc12	7.008773924	ACHE
CC1=CC2Cc3nc4cc(Cl)ccc4c(N)c3C(C1)C2NC=O	7.008773924	ACHE
Cc1ccc(cc1)C1c2c(Oc3cc4CCCCc4c(N)c13)[nH]nc2-c1ccccc1	7.008773924	ACHE
C\C=C1/[C@@H]2Cc3[nH]c(=O)ccc3[C@@]1(N)CC(C)=C2	7.008773924	ACHE
CC1=C[C@@H]2C[C@H](C1)c1c(C2)nc2cc(Cl)ccc2c1NCCCCCCCCCNC(=O)c1cc(O)c2C(=O)c3c(O)cccc3C(=O)c2c1	7.004803708	ACHE
C(Cc1nsc2ccccc12)C1CCN(Cc2ccccc2)CC1	7.004364805	ACHE
C(Nc1nsc2ccccc12)C1CCN(Cc2ccccc2)CC1	7.004364805	ACHE
Cc1cccc2nc3CCCCc3c(N)c12	7.004364805	ACHE
Nc1c2CCCCc2nc2ccccc12	7.004364805	ACHE
C(Cc1nsc2ccccc12)C1CCN(Cc2ccccc2)CC1	7.004364805	ACHE
COc1cc(N)c(Br)cc1C(=O)CCC1CCN(CC2CCCCC2)CC1	7.004364805	ACHE
O=C1CN(C(=O)CN1S(=O)(=O)c1ccccc1)S(=O)(=O)c1ccccc1	7.004364805	ACHE
COc1ccc2CN(CCCCOc3ccc(CN4CCOCC4)cc3)CC[C@@]34C=C[C@H](O)C[C@@H]3Oc1c24	7.003926346	ACHE
CN1CC[C@]2(C)C1N(Cc1ccccc1)c1ccc(OC(=O)Nc3ccccc3C)cc21	7	ACHE
Cc1ccc(cc1)[N+]([O-])=O	7	ACHE
O=C(NC(=S)NCCC1CCN(Cc2ccccc2)CC1)c1cccc(Oc2ccccc2)c1	7	ACHE
CCN(CCCCCCC1Cc2cc(OC)c(OC)cc2C1=O)Cc1ccccc1OC	7	ACHE
CN(CCOCCNC(=S)NC(=O)c1ccc2ccccc2c1)Cc1ccccc1	7	ACHE
CN(C)C(=O)Oc1cccc(c1)[N+](C)(C)C	7	ACHE
COc1cc(cc(OC)c1OC)C(=O)NCCC(=O)NNc1c2CCCCc2nc2ccccc12	7	ACHE
CCNC(=O)Oc1ccc2OC3OCC[C@@]3(C)c2c1	7	ACHE
COc1cc2CC(CNCCCCCCNc3c4CCCCc4nc4ccccc34)C(=O)c2cc1OC	7	ACHE
CNC(=O)Oc1ccc2N(C)[C@@H]3[C@@](C)(CC[N@@+]3(C)O)c2c1	7	ACHE
Cc1ccc2c(N)c3CCCCc3nc2c1	7	ACHE
COc1ccc2[nH]cc(CCNC(C)=O)c2c1	7	ACHE
CCCCCCCNC(=O)Oc1cccc(CN(C)CCCCOc2ccc3c(c2)oc2ccccc2c3=O)c1	7	ACHE
CCCCCCCNC(=O)Oc1cccc(CN(C)CCCCCOc2ccc3c(c2)oc2ccccc2c3=O)c1	7	ACHE
CCCCNC(=O)Oc1cccc(CN(CCCOc2ccc3c(c2)oc2ccccc2c3=O)C(C)C)c1	7	ACHE
CNC(=O)Oc1cccc(c1)C(C)N(C)C	7	ACHE
C(Cc1nsc2ccccc12)C1CCN(Cc2ccccc2)CC1	7	ACHE
CCCCNC(=O)Oc1cccc(CN(CCCOc2ccc3c(c2)oc2ccccc2c3=O)C(C)C)c1	7	ACHE
CCCCCCOC(=O)[C@H](CCC(=O)NCCC1CCN(Cc2ccccc2)CC1)NC(=O)Cc1cc2ccc(Cl)cc2s1	7	ACHE
Cc1ccc2c(N)c3CCCCc3nc2c1	7	ACHE
CN(C)C(=O)Oc1cccc(c1)[N+](C)(C)C	7	ACHE
CCN(CCCCCC=Nc1cc(O)c(NCCCCCCNC(=O)CCCCC2CCSS2)cc1O)Cc1ccccc1OC	7	ACHE
O=C1N(CCCCCCN2CCN(Cc3ccccc3)CC2)C(=O)c2ccccc12	7	ACHE
COc1cc2CC(CC3CCN(Cc4ccc(cc4)[N+]([O-])=O)CC3)C(=O)c2cc1OC	7	ACHE
Cc1c(C)c2OC(C)(CCc2c(C)c1O)C(=O)NCCCCCCNc1c2CCCCc2nc2cc(Cl)ccc12	7	ACHE
COc1cc2C\C(=C/c3ccc(CN4CCCCC4)cc3)C(=O)c2cc1OC	7	ACHE
Nc1c2CCCCc2nc2ccccc12	7	ACHE
COc1ccc2CN(CC(C)c3cccc(Oc4ccccc4)c3)CC[C@@]34C=C[C@H](O)C[C@@H]3Oc1c24	7	ACHE
Cl.CN(Cc1ccccc1)Cc1ccc(COc2ccc3c(C)c(C)c(=O)oc3c2)cc1	7	ACHE
COc1ccc2cc3-c4cc5OCOc5cc4CC[n+]3cc2c1OC	7	ACHE
Fc1ccc(CNCCCCCN2C(=O)c3ccccc3C2=O)c(F)c1	7	ACHE
Nc1c2CCCCc2nc2ccccc12	7	ACHE
OC(CNC(=O)CCCCC1CCSS1)CNc1c2CCCCc2nc2ccccc12	7	ACHE
CSc1nc(nn1C(=O)N(C)C)-c1ccc(Cl)cc1	7	ACHE
Clc1ccc(cc1)-c1nc(SCC2CC2)n(n1)C(=O)N1CCCCC1	7	ACHE
Cn1c(CN2CCOCC2)cc2cc(OCCCC3CCN(Cc4ccccc4)CC3)ccc12	7	ACHE
CN1CC[C@@]23C=C[C@H](O)C[C@@H]2Oc2c3c(C1)ccc2O	7	ACHE
CCN(CC)Cc1ccc(OC2Cc3cc(OC)c(OC)cc3C2=O)cc1	7	ACHE
C[N+]1(Cc2ccccc2)CCC(CCC(=O)c2ccc3OCCOc3c2)CC1	7	ACHE
N#Cc1ccc(cc1)-c1ccc(NCCC2CCN(Cc3ccccc3)CC2)nn1	7	ACHE
COc1cc2CC(CC3CCN(Cc4ccc(cc4)[N+]([O-])=O)CC3)C(=O)c2cc1OC	7	ACHE
CCCCCCNc1c2CCCCc2nc2ccc(OC)cc12	7	ACHE
COc1ccc2CN(C)CC[C@@]34C=C[C@H](O)C[C@@H]3Oc1c24	7	ACHE
C(CCc1ccc(Cn2ccc(cc2)=[NH+]C2CCCCC2)cc1)Cc1ccc(Cn2ccc(cc2)=[NH+]C2CCCCC2)cc1	7	ACHE
C(CCCCC[n+]1ccc2ccccc2c1)CCCCC[n+]1ccc2ccccc2c1	7	ACHE
CN(C)c1nc2nc3CCCCc3c(N)c2cc1C#N	7	ACHE
CNC(=O)Oc1ccc2n(Nc3ccncc3F)cc(C)c2c1	7	ACHE
CCCCCCNc1c2CCCCc2nc2ccc(OC)cc12	7	ACHE
Oc1cccc2cccnc12	7	ACHE
Cc1ccc2ccc(CNCCCCCCCCCNc3c4CCCCc4nc4ccccc34)c(O)c2n1	7	ACHE
Oc1c(CNCCCCCCCCCCNc2c3CCCCc3nc3ccccc23)cc(Cl)c2cccnc12	7	ACHE
CN(CCOCCNC(=S)NC(=O)c1ccc2ccccc2c1)Cc1ccccc1	7	ACHE
O=C(CCC1CCN(Cc2ccccc2)CC1)c1ccc2CCCCNc2c1	7	ACHE
CCCCCCNC(=O)Oc1cccc(CN(C)CCCCOc2ccc3c(c2)oc2ccccc2c3=O)c1	7	ACHE
CCCCCCNC(=O)Oc1cccc(CN(C)CCCCCOc2ccc3c(c2)oc2ccccc2c3=O)c1	7	ACHE
COc1cc2CC(CC3CCN(Cc4ccccc4)CC3)C(=O)c2cc1OC	7	ACHE
Cc1ccc(cc1)C1c2c(nc3CCCCc3c2N)-n2n1c(=O)c1ccccc1c2=O	7	ACHE
Nc1c2CCCCc2nc2ccccc12	7	ACHE
Nc1c2CCCCc2nc2Oc3c(ccc4cccnc34)C(c3c(Cl)cccc3Cl)c12	7	ACHE
Nc1c2CCCCc2nc2Oc3[nH]nc(-c4ccco4)c3C(c3ccccc3)c12	7	ACHE
COc1cc(OC)c2c(c1)oc(cc2=O)C(=O)NCCCCCCCCCCNc1c2CCCCc2nc2ccccc12	7	ACHE
Nc1c2CCCCc2nc2ccccc12	7	ACHE
O=C(NCCCCCCCNc1c2CCCCc2nc2ccccc12)c1cc(=O)c2ccccc2o1	7	ACHE
C[N+]1(Cc2ccccc2)CCC(CCC(=O)c2ccc3OCCOc3c2)CC1	7	ACHE
N#Cc1ccc2c(CCC3CCN(Cc4ccccc4)CC3)noc2c1	7	ACHE
Cc1ccc2c(N)c3CCCCc3nc2c1	7	ACHE
Nc1c2CCCCc2nc2ccccc12	7	ACHE
O=C1CCOc2cc(OCCCCCSC(=S)N3CCCCC3)ccc12	7	ACHE
COc1cc2c(Nc3ccc(cc3)C(=O)\C=C\c3nc(C)c(C)nc3C)ncnc2c(OC)c1OC	7	ACHE
O=C1CC(OCCCCCSC(=S)N2CCCCC2)Oc2ccccc12	7	ACHE
C\C=C1/[C@@H]2Cc3[nH]c(=O)ccc3[C@@]1(N)CC(C)=C2	7	ACHE
Nc1c2CCCCc2nc2ccccc12	7	ACHE
[O-][N+](=O)c1ccccc1C[n+]1cccc(Cn2nnc3ccccc3c2=O)c1	7	ACHE
CCOc1ccc(Cc2nc3cc(ccc3n2CCOCCOCCNc2c3CCCCc3nc3ccccc23)C(=O)N(CC)CC)cc1	7	ACHE
Oc1ccc(CNc2c3CCCCc3nc3ccccc23)cc1O	7	ACHE
CCN(CC)Cc1ccc(OC2Cc3cc(OC)c(OC)cc3C2=O)cc1	7	ACHE
[O-]S(=O)(=O)C(F)(F)F.COc1cc2CC(CCCCCCc3cccc(OC)[n+]3C)C(=O)c2cc1OC	7	ACHE
[O-]S(=O)(=O)C(F)(F)F.[O-]S(=O)(=O)C(F)(F)F.COc1cccc(CCCCCc2cccc(OC)[n+]2C)[n+]1C	7	ACHE
CCCCCCCNC(=O)Oc1cccc(CN(C)CCCCOc2ccc3c(c2)oc2ccccc2c3=O)c1	7	ACHE
O=C(CCN1CCCC1)Nc1ccc2nc([nH]c(=O)c2c1)-c1cc2ccccc2[nH]1	6.999132278	ACHE
N#Cc1ccc2c(CCC3CCN(Cc4ccccc4)CC3)noc2c1	6.995678626	ACHE
N#Cc1ccc2c(CCC3CCN(Cc4ccccc4)CC3)noc2c1	6.995678626	ACHE
CCN(CC)CCCOc1ccc2nc3CCCn3c(=O)c2c1	6.995678626	ACHE
CCN(CC)CCCOc1ccc2nc3CCCn3c(=O)c2c1	6.995678626	ACHE
Clc1ccc(\C=C2/COc3cc(OCCCCCCNc4c5CCCCc5nc5ccccc45)ccc3C2=O)cc1	6.995678626	ACHE
CN[C@@H](CCOc1ccc(cc1)[N+]([O-])=O)c1ccc(OC(=O)N(C)C)cc1	6.995678626	ACHE
N#Cc1ccc2c(CCC3CCN(Cc4ccccc4)CC3)noc2c1	6.995678626	ACHE
CN[C@@H](CCOc1ccc(cc1)[N+]([O-])=O)c1ccc(OC(=O)N(C)C)cc1	6.995678626	ACHE
COc1cc(ccc1O)C1c2c(N)c3CCCc3nc2Oc2ccc3ccccc3c12	6.995678626	ACHE
COc1cc(\C=C\C(=O)NCCNc2c3CCCCc3nc3ccccc23)cc(OC)c1O	6.995678626	ACHE
CCCCN(CCC1CCCCCC1)Cc1ccc(OC(=O)N(C)C)c2ccccc12	6.995678626	ACHE
CN[C@@H](CCOc1ccc(cc1)[N+]([O-])=O)c1ccc(OC(=O)N(C)C)cc1	6.995678626	ACHE
CCOC(=O)c1c(C)nc(nc1-c1ccc(OC)cc1)N1CCN(CC1)S(=O)(=O)c1ccc(N)c(F)c1	6.995678626	ACHE
CN[C@@H](CCOc1ccc(cc1)[N+]([O-])=O)c1ccc(OC(=O)N(C)C)cc1	6.995678626	ACHE
CN(C)C(=O)Oc1ccc(cc1)[C@@H](N)CCOc1ccc(cc1)[N+]([O-])=O	6.995678626	ACHE
CN[C@@H](CCOc1ccc(cc1)[N+]([O-])=O)c1ccc(OC(=O)N(C)C)cc1	6.995678626	ACHE
OC(=O)CCC(=O)NCCCCCCNc1c2CCCCc2nc2ccccc12	6.991825816	ACHE
COc1cc(CCC(=O)NCCCCC(=O)NNc2c3CCCCc3nc3ccccc23)cc(OC)c1OC	6.991399828	ACHE
COc1cc(CCC(=O)NCCC(=O)NNc2c3CCCCc3nc3ccccc23)cc(OC)c1OC	6.991399828	ACHE
CCC(CC)C1=N[C@H]2CC=C3C[C@@H]4[C@@H](CC[C@H]3[C@]2(C)CO1)[C@]1(C)C[C@@H](O)[C@H]([C@H](C)N(C)C)[C@@]1(C)CC4=O	6.991399828	ACHE
COc1cc(CNCCCCCCNc2cc(O)c(cc2O)N=CCCCCCNCc2ccc(O)c(OC)c2)ccc1O	6.991399828	ACHE
COc1cc2C\C(=C/c3ccc(cc3)N(C)C)C(=O)c2cc1OCCNC1CCCCC1	6.991399828	ACHE
Nc1c2CCCCc2nc2ccccc12	6.991399828	ACHE
CC1=C[C@@H]2C[C@H](C1)c1c(C2)nc2cc(Cl)ccc2c1NCCCCC(=O)N1CCC(CC1)NC(=O)Nc1ccc(OC(F)(F)F)cc1	6.991399828	ACHE
Clc1ccc(cc1)-c1nnc(o1)N1CCN(CC1)c1ccccn1	6.991399828	ACHE
Fc1ccc(cc1)C1SCC(=O)N1c1ccc2oc(=O)ccc2c1	6.991399828	ACHE
COc1cc2C\C(=C/c3ccc(CN4CCCCC4)cc3)C(=O)c2cc1OC	6.991399828	ACHE
OC(=O)CCC(=O)NCCCCCCNc1c2CCCCc2nc2ccccc12	6.989997026	ACHE
Oc1cccc2C(=O)C(NCCCNc3c4CCCCc4nc4ccccc34)=CC(=O)c12	6.987162775	ACHE
CCOC(=O)C1C(c2ccc(OC)c(OC)c2)c2c(N)c3CCCCc3nc2N=C1C	6.987162775	ACHE
CCN(CC)c1ccc(\C=C\C(=O)c2cc(OC)c(OC)cc2O)cc1	6.987162775	ACHE
CN(C)C(=O)N[C@H]1CCc2ccc(O)cc2C1	6.987162775	ACHE
CNC(=O)Oc1ccc2N(C)[C@H]3N(C)CC[C@@]3(C)c2c1	6.987162775	ACHE
ClCc1ccc(C[n+]2ccc(\C=C3\C(=O)Nc4ccccc34)cc2)cc1	6.987162775	ACHE
CC(C)C1=CC2CC(C1)c1c(C2)nc2ccccc2c1N	6.987162775	ACHE
CCNC(=S)Nc1cc(ncn1)-n1cnc(CN2CCN(C)CC2)c1	6.987162775	ACHE
Nc1c2CCCCc2nc2Oc3cc(O)ccc3C(c3ccc(F)cc3)c12	6.987162775	ACHE
[O-][N+](=O)c1ccc(F)cc1OCC(=O)NCC1CCN(Cc2ccccc2)CC1	6.987162775	ACHE
CNC(=O)c1sc(nc1OCC(C)(C)C)-c1ccnc(NC(=O)CNCCNc2c3CCCCc3nc3ccccc23)c1	6.987162775	ACHE
COc1cc(cc(OC)c1OC)C(=O)NCC(=O)NNc1c2CCCCc2nc2ccccc12	6.982966661	ACHE
COc1ccccc1CN(C)CCCCCC(=O)N(C)CCCCCCCCN(C)C(=O)CCCCCN(C)Cc1ccccc1OC	6.982966661	ACHE
CN(CCC(=O)NCCCCNc1c2CCCCc2nc2ccccc12)C1CCCCC1	6.982966661	ACHE
Nc1c2CCCCc2nc2ccccc12	6.982966661	ACHE
C(CCc1ccc(Cn2ccc(cc2)=[N+]2CCCC2)cc1)Cc1ccc(Cn2ccc(cc2)=[N+]2CCCC2)cc1	6.982966661	ACHE
CN(CCCOc1ccc2ccc(=O)oc2c1)Cc1cccc(OC(=O)NC2CCCCC2)c1	6.982966661	ACHE
Cl.Cc1ccc2c(N)c3CCCCCc3nc2c1	6.982966661	ACHE
Brc1ccc2occ(C(=O)NCCC3CCN(Cc4ccccc4)CC3)c(=O)c2c1	6.982966661	ACHE
COc1ccc(CNCCCCCNc2c3CCCCc3nc3ccccc23)cc1OC	6.981299501	ACHE
CCN(CCCNc1c2CCCCc2nc2ccccc12)CC(=O)Nc1nc(cs1)-c1ccccc1	6.98001184	ACHE
CCOC(=O)C1C(c2ccc(OC)cc2)c2c(N)c3CCCCc3nc2N=C1C	6.978810701	ACHE
CC[C@H](C)C(=O)N[C@H]1CC=C2C[C@@H]3[C@@H](CC[C@H]2[C@]1(C)CO)[C@]1(C)C[C@@H](O)[C@H]([C@H](C)N(C)C)[C@@]1(C)CC3=O	6.978810701	ACHE
CCOC(=O)C1C(c2ccc(OC)cc2)c2c(N)c3CCCCc3nc2N=C1C	6.978810701	ACHE
Nc1c2CCCCc2nc2ccccc12	6.978810701	ACHE
CCN(CC)CCCOc1c(OC)ccc2cc3-c4cc5OCOc5cc4CC[n+]3cc12	6.978810701	ACHE
COc1cc2C\C(=C/c3ccc(cc3)N3CCN(CC3)c3ccccn3)C(=O)c2cc1OC	6.978810701	ACHE
C(CCOc1ccc(cc1)-c1nc2ccccc2s1)CNc1c2CCCCc2nc2ccccc12	6.978810701	ACHE
CN[C@@H](C)[C@H]1[C@H](O)C[C@@]2(C)[C@@H]3CC[C@@H]4C(C[C@H]3C(=O)C[C@]12C)=CC[C@@H]1N=C(OC[C@@]41C)C(C)C	6.974694135	ACHE
FC(F)C(=O)c1cnn(c1)C1CCCC1	6.974694135	ACHE
Nc1c2CCCCc2nc2ccccc12	6.974694135	ACHE
Nc1c2CCCCc2nc2ccccc12	6.974694135	ACHE
COc1cc(\C=C2/COc3cc(OCCCCCCNc4c5CCCCc5nc5ccccc45)ccc3C2=O)cc(OC)c1OC	6.974694135	ACHE
CCC1=CC2CC(C1)c1c(C2)nc2cc(F)ccc2c1N	6.974694135	ACHE
COc1cc2CC(CC3CCN(Cc4ccccc4[N+]([O-])=O)CC3)C(=O)c2cc1OC	6.974694135	ACHE
Cc1nc(cc2c3ccccc3[nH]c12)C(=O)NCCCCCCCCNc1c2CCCCc2nc2ccccc12	6.970616222	ACHE
CN(Cc1ccccc1)Cc1ccc(cc1)C(=O)c1ccc(OCCCN2CCOCC2)cc1	6.970616222	ACHE
CCCOc1ccc2C(=O)\C(Oc2c1)=C\c1cc[n+](Cc2cccc(F)c2)cc1	6.970616222	ACHE
Nc1c2CCCCc2nc2ccccc12	6.970616222	ACHE
COc1cc(OC)c2C(=O)CC(Oc2c1)c1cc(OC)c(O)c(OC)c1	6.970616222	ACHE
CC(=O)N(CCC1CCN(Cc2ccccc2)CC1)c1ccncc1	6.966576245	ACHE
CN1c2ccccc2C(NCCCCCCC(=O)NCCCCCNc2c3CCCCc3nc3ccccc23)c2ccc(Cl)cc2S1(=O)=O	6.966576245	ACHE
COc1ccc2cc3-c4cc5OCOc5cc4CC[n+]3cc2c1OCCCn1cc(nn1)N1CCCCC1	6.966576245	ACHE
CC(=O)N(CCC1CCN(Cc2ccccc2)CC1)c1ccncc1	6.966576245	ACHE
COc1cc(\C=C\C(=O)NCCCCCCNc2c3CCCCc3nc3ccccc23)cc(OC)c1OCc1nc(C)c(C)nc1C	6.966576245	ACHE
CCN(CC)Cc1ccc(\C=C2/Oc3cc(OC)c(OC)cc3C2=O)cc1O	6.966576245	ACHE
COc1cc2CC(CC3CCN(Cc4ncccc4C)CC3)C(=O)c2cc1OC	6.966576245	ACHE
COc1cc2CC(CC3CCN(Cc4cccc(C)c4)CC3)C(=O)c2cc1OC	6.966576245	ACHE
Nc1c2CCCCc2nc2ccccc12	6.966576245	ACHE
O=C(CCc1ccccc1)Nc1ccc2nc3c4[nH]c5ccccc5c4ccn3c(=O)c2c1	6.966576245	ACHE
COc1ccc(cc1)-c1ccc(\C=N\N2CC(=O)N(CCC3CCN(Cc4ccccc4)CC3)C2=O)o1	6.966576245	ACHE
CCCc1nnc(s1)-c1ccc(O)cc1O	6.962573502	ACHE
CN(CCCOc1ccc2ccc(=O)oc2c1)Cc1cccc(OC(=O)NCCCCCCc2ccccc2)c1	6.962573502	ACHE
Nc1c2CCCCc2nc2ccccc12	6.962573502	ACHE
Nc1c2CCCCc2nc2ccccc12	6.962573502	ACHE
Nc1c2CCCCc2nc2ccccc12	6.962573502	ACHE
Nc1c2CCCCc2nc2ccccc12	6.962573502	ACHE
Nc1c2CCCCc2nc2ccccc12	6.962573502	ACHE
Nc1ccc2oc(nc2c1)N1CCN(CC1)C(=O)c1ccc(Cl)cc1	6.962573502	ACHE
Cc1nc(C)c(COc2ccc(\C=C\C(=O)NCCNc3c4CCCCc4nc4ccccc34)cc2OCc2nc(C)c(C)nc2C)nc1C	6.962573502	ACHE
CCN(CCCCNc1c2CCCCc2nc2ccccc12)CCC(=O)Nc1nc(cs1)-c1ccccc1	6.959991364	ACHE
CCCCCCCCNC(=O)Oc1ccc2N(C)[C@H]3N(C)CC[C@@]3(C)c2c1	6.959002308	ACHE
COc1cc2[nH]c(=O)c(C(=O)NCC3CCN(Cc4ccccc4)CC3)c(O)c2cc1OC	6.958607315	ACHE
CC(C)c1ccc(NC(=O)Oc2ccc3NC4NCC[C@@]4(C)c3c2)cc1	6.958607315	ACHE
CCCCCCCNC(=O)Oc1ccc2N(C)[C@H]3N(C)CC[C@@]3(C)c2c1	6.958607315	ACHE
Nc1c2CCCCc2nc2ccccc12	6.958607315	ACHE
CCCCCCCCNC(=O)Oc1ccc2N(C)[C@H]3N(C)CC[C@@]3(C)c2c1	6.958607315	ACHE
COc1cc2cc(sc2cc1OC)C(=O)CCc1cc[n+](CC2CC2)cc1	6.958607315	ACHE
CCOC(=O)C1C(c2cccc(c2)[N+]([O-])=O)c2c(N)c3CCCCc3nc2N=C1C	6.958607315	ACHE
CC(C)C1=N[C@H]2CC[C@H]3C=C4[C@@H](CC[C@H]3[C@]2(C)CO1)[C@]1(C)C[C@@H](O)[C@H]([C@H](C)N(C)C)[C@@]1(C)CC4=O	6.958607315	ACHE
CC(C)C1=N[C@H]2CC=C3C[C@@H]4[C@@H](CC[C@H]3[C@]2(C)CO1)[C@]1(C)C[C@@H](OC(=O)C(C)(C)C)[C@H]([C@H](C)N(C)C)[C@@]1(C)CC4=O	6.958607315	ACHE
CN[C@@H](C)[C@H]1[C@H](O)C[C@@]2(C)[C@@H]3CC[C@@H]4[C@]5(C[C@@]35C(=O)C[C@]12C)CC[C@H](NC(=O)C(C)C)[C@@]4(C)CO	6.958607315	ACHE
COc1ccc2C(=O)\C(CCc2c1)=C\c1ccc(CN(C)Cc2ccccc2)cc1	6.958607315	ACHE
C[N+]1(CCCNC(=O)c2cnc3C(=O)c4ccccc4-c4cccc2c34)CCCCC1	6.958607315	ACHE
Nc1c2CCCCc2nc2ccccc12	6.958607315	ACHE
COc1cc2CC(C(=O)Nc3ccc(F)cc3)C(=O)c2cc1OC	6.958607315	ACHE
COc1cc2CC(CC3CCN(Cc4ccccc4)CC3)C(=O)c2cc1OC	6.958607315	ACHE
[Br-].COc1ccc2[nH]cc(CCNC(=O)\C=C\c3cc[n+](Cc4cccc(F)c4)cc3)c2c1	6.958607315	ACHE
CCC(C)n1cc(cn1)C(=O)C(F)F	6.958607315	ACHE
CCOC(=O)C1C(c2cccc(c2)[N+]([O-])=O)c2c(N)c3CCCCc3nc2N=C1C	6.958607315	ACHE
COc1cc2CC(CC3CCN(Cc4ccccc4)CC3)C(=O)c2cc1OC	6.958607315	ACHE
CCN(CC)Cc1ccc(OC(=O)N(C)C)c(OC)c1	6.958607315	ACHE
COc1cc(ccc1OC(=O)N(C)C)C(C)N1CCCCC1	6.958607315	ACHE
COc1cc2CC(CC3CCN(Cc4ccccc4)CC3)C(=O)c2cc1OC	6.958607315	ACHE
Cl.CN(CCCCCN1C(=O)c2ccccc2C1=O)Cc1cccc(Cl)c1	6.958607315	ACHE
C\C=C1/[C@@H]2Cc3[nH]c(=O)ccc3[C@]1(CC(C)=C2)NC1OCC2=C3CC(C)(C)C[C@H]3[C@@H](C)[C@H](O)CC12O	6.958607315	ACHE
Nc1c2CCCCc2nc2ccccc12	6.958607315	ACHE
COc1cc2cc(sc2cc1OC)C(=O)CC1CCCC[N+](C)(Cc2ccccc2)CC1	6.958607315	ACHE
COc1cc2CC(Sc2cc1OC)C(=O)CCc1cc[n+](CC2CC2)cc1	6.958607315	ACHE
COc1ccccc1-c1ccc(NCCC2CCN(Cc3ccccc3)CC2)nn1	6.958607315	ACHE
CCCCCCCNC(=O)Oc1ccc2N(C)[C@H]3N(C)CC[C@@]3(C)c2c1	6.958607315	ACHE
CCCCCCCCNC(=O)Oc1ccc2N(C)[C@H]3N(C)CC[C@@]3(C)c2c1	6.958607315	ACHE
COc1cc2CC3(C(C4CSCN4C33C(=O)Nc4ccc(cc34)[N+]([O-])=O)c3ccncc3)C(=O)c2cc1OC	6.958607315	ACHE
Nc1c2CCCCc2nc2ccccc12	6.958607315	ACHE
CN(Cc1ccccc1)Cc1ccc(cc1)C(=O)c1ccc(OCCCCCCCN2CCCCC2)cc1	6.958607315	ACHE
CC(C)c1ccc(NC(=O)Oc2ccc3N(C)[C@H]4N(C)CC[C@@]4(C)c3c2)cc1	6.958607315	ACHE
Oc1ccc(\C=C\C(=O)NCCNc2c3CCCCc3nc3ccccc23)cc1	6.958607315	ACHE
Nc1c2CCCCc2nc2ccccc12	6.958607315	ACHE
Nc1c2CCCCc2nc2Oc3c(ccc4cccnc34)C(c3ccccc3F)c12	6.958607315	ACHE
CC(C)c1ccc(NC(=O)Oc2ccc3N[C@H]4NCC[C@@]4(C)c3c2)cc1	6.958607315	ACHE
COc1cc2cc(sc2cc1OC)C(=O)CCCCC1CC[N+](C)(Cc2ccccc2)CC1	6.958607315	ACHE
CCOC(=O)C1C(c2ccc(OC)cc2)c2c(N)c3CCCCc3nc2N=C1C	6.958607315	ACHE
Nc1c2CCCCc2nc2ccccc12	6.958607315	ACHE
CC(C)c1ccc(NC(=O)Oc2ccc3N[C@H]4NCC[C@@]4(C)c3c2)cc1	6.958607315	ACHE
CC(C)=CCOc1cc(O)c2C(=O)CC(Oc2c1)c1ccc(Br)cc1	6.958607315	ACHE
Nc1c2CCCCc2nc2ccccc12	6.958607315	ACHE
Cc1ccc2occ(C(=O)NCCC3CCN(Cc4ccccc4)CC3)c(=O)c2c1	6.958607315	ACHE
FC(F)(F)c1ccc(CNC2CCN(Cc3ccccc3)CC2)cc1	6.958607315	ACHE
Nc1c2CCCCc2nc2ccccc12	6.958607315	ACHE
CC(C)c1ccc(NC(=O)Oc2ccc3NC4NCC[C@@]4(C)c3c2)cc1	6.958607315	ACHE
[O-]S(=O)(=O)C(F)(F)F.[O-]S(=O)(=O)C(F)(F)F.COc1cc2CC[N+](C)(CCCCCCCc3cccc(OC)[n+]3C)Cc2cc1OC	6.958607315	ACHE
[O-]S(=O)(=O)C(F)(F)F.[O-]S(=O)(=O)C(F)(F)F.COc1cccc(CCCCCc2cccc(OC)[n+]2C)[n+]1C	6.958607315	ACHE
CCOC(=O)C1=C(C)Nc2nc3CCCCc3c(N)c2[C@H]1c1cccc(c1)[N+]([O-])=O	6.958607315	ACHE
O=C(NCCC1CCN(Cc2ccccc2)CC1)c1cc(=O)c2ccccc2o1	6.958607315	ACHE
COc1cc2oc(cc(=O)c2cc1OC)C(=O)NCCCC1CCN(Cc2ccccc2)CC1	6.958607315	ACHE
CCN1CCN(CC1)C1CCN(CC1)C(=O)COc1ccc(cc1)-c1ccc(cc1)[N+]([O-])=O	6.958607315	ACHE
Nc1c2CCCCc2nc2ccccc12	6.954677021	ACHE
[Br-].COc1ccc2C(=O)C(Cc3cc[n+](Cc4cccc(C)c4)cc3C(C)=O)CCc2c1	6.954677021	ACHE
CCNC(=S)Nc1cc(ncn1)-n1cnc(CN2CCCCC2)c1	6.954677021	ACHE
COc1cc2cc(C(=O)OCCCN(C)Cc3ccccc3)c(=O)oc2cc1OC	6.954677021	ACHE
Nc1c2CCCCc2nc2ccccc12	6.954677021	ACHE
COc1cc2OC(C)(CC(=O)NCCCCCCCNc3c4CCCCc4nc4ccccc34)CCc2cc1O	6.954677021	ACHE
O=C(CN1CCCCC1)Nc1ccc2nc3-c4[nH]c5ccccc5c4CCn3c(=O)c2c1	6.953114809	ACHE
O=C1C(=Cc2ccc(cc2)N2CCN(CC2)c2ccccn2)C(=O)c2ccccc12	6.950781977	ACHE
Nc1c2CCCCc2nc2ccccc12	6.950781977	ACHE
COc1ccc(CNCCCN2CCN(Cc3ccccc3)CC2)cc1OC	6.950781977	ACHE
O=c1ccc2C(CCCc2[nH]1)NCCCCCCCCCCCCNc1c2CCCCc2nc2ccccc12	6.950781977	ACHE
COc1cc2C\C(=C/c3ccc(cc3)N3CCN(CC3)c3ccc(C)cc3C)C(=O)c2cc1OC	6.950781977	ACHE
CC(C(=O)NCCCNc1c2CCCCc2nc2ccccc12)c1ccc(c(F)c1)-c1ccc(OCCO[N+]([O-])=O)cc1	6.950781977	ACHE
COc1cc(OC)c2C(=O)CC(Oc2c1)c1ccc(O)c(OC)c1	6.950781977	ACHE
O=C(CCC1CCN(Cc2ccccc2)CC1)c1ccc2CCNc2c1	6.946921557	ACHE
C(CCCC[n+]1ccc2c(c1)[nH]c1ccccc21)CCC[n+]1ccc2c(c1)[nH]c1ccccc21	6.946921557	ACHE
CN1CC[C@]2(C)[C@H]1N(C)c1ccc(OC(=O)Nc3cc(Cl)cc(Cl)c3)cc21	6.946921557	ACHE
COc1ccc2CN(CCCCCCOc3ccc(CN4CCOCC4)cc3)CC[C@@]34C=C[C@H](O)C[C@@H]3Oc1c24	6.946921557	ACHE
Fc1ccccc1CNCCCCCCN1C(=O)c2ccccc2C1=O	6.946921557	ACHE
Nc1c2CCCCc2nc2ccccc12	6.946921557	ACHE
O=C(CCC1CCN(Cc2ccccc2)CC1)c1ccc2CCNc2c1	6.946921557	ACHE
COc1cc2CC(CC3CCN(Cc4ncccc4C)CC3)C(=O)c2cc1OC	6.946921557	ACHE
CCN(CC)Cc1ccc(\C=C2/Cc3cc(OC)ccc3C2=O)cc1	6.946921557	ACHE
O=C(CN1CCOCC1)Nc1n[nH]c2ncccc12	6.946921557	ACHE
COc1cc(CNCCCCNc2c3CCCCc3nc3ccccc23)cc2OCOc12	6.946844697	ACHE
C\C=C1/[C@@H]2Cc3[nH]c(=O)ccc3[C@]1(N)CC(C)=C2	6.943095149	ACHE
CCCCCCCNC(=O)Oc1ccc2C[C@H]3N(C)CC[C@@]3(C)c2c1	6.943095149	ACHE
CC1=C[C@H]2Cc3[nH]c(=O)ccc3[C@@]3(C1)[C@@H]2CCCN3C(=O)CN1CCCN(CC(=O)N2CCC[C@@H]3[C@@H]4Cc5[nH]c(=O)ccc5[C@]23CC(C)=C4)CC1	6.943095149	ACHE
C\C=C1/[C@@H]2Cc3[nH]c(=O)ccc3[C@]1(N)CC(C)=C2	6.943095149	ACHE
CCCCCCCNC(=O)Oc1ccc2CC3N(C)CC[C@@]3(C)c2c1	6.943095149	ACHE
C(c1cccc(Cn2ccc(cc2)=[N+]2CCCCC2)c1)n1ccc(cc1)=[N+]1CCCCC1	6.943095149	ACHE
COc1cc2CC(CC3CCN(Cc4cccc(Cl)c4)CC3)C(=O)c2cc1OC	6.943095149	ACHE
Nc1c2CCCCc2nc2ccccc12	6.943095149	ACHE
CC1CCCC(C)N1C(=S)SCCCCOc1ccc2c(C)c(Cl)c(=O)oc2c1	6.943095149	ACHE
O=c1ccc2cc(ccc2o1)\N=C\c1ccccc1	6.943095149	ACHE
COc1cc(OC)c2C(=O)CC(Oc2c1)c1ccc(OC)c(O)c1	6.943095149	ACHE
C(CCCNc1c2CCCc2nc2ccccc12)CCNc1c2CCCc2nc2ccccc12	6.93930216	ACHE
C(CCCNc1c2CCCc2nc2ccccc12)CCNc1c2CCCc2nc2ccccc12	6.93930216	ACHE
CC(=O)N[C@@H](Cc1c[nH]c2ccccc12)C(=O)NCCCCCCNc1c2CCCCc2nc2ccccc12	6.93930216	ACHE
CN(C)c1ccc(\C=C2/COc3cc(OCCCCCCNc4c5CCCCc5nc5ccccc45)ccc3C2=O)cc1	6.93930216	ACHE
Cc1cc(N2CCN(CC2)c2nc(Cl)nc(Nc3ccc(F)cc3)n2)n2ncnc2n1	6.93930216	ACHE
Nc1c2CCCCc2nc2ccccc12	6.93930216	ACHE
CCNC(=S)Nc1cc(ncn1)-n1cnc(CN(CC)CC)c1	6.93930216	ACHE
Nc1c2CCCCc2nc2ccccc12	6.93930216	ACHE
Cc1cc(=O)oc2c1ccc1oc(=N)c(cc21)C(=O)N1CCOCC1	6.93930216	ACHE
CC(C)(C)OC(=O)N[C@@H](Cc1c[nH]c2ccccc12)C(=O)NCCCCCCNc1c2CCCCc2nc2ccccc12	6.935542011	ACHE
CN1c2ccccc2C(NCCCCCCC(=O)NCCCCCCNc2c3CCCCc3nc3ccccc23)c2ccc(Cl)cc2S1(=O)=O	6.935542011	ACHE
O=C(Cc1ccccc1)Nc1ccc2nc3c4[nH]c5ccccc5c4ccn3c(=O)c2c1	6.935542011	ACHE
COc1cc(OC)c2C(=O)CC(Oc2c1)c1cc(OC)c(O)c(c1)[N+]([O-])=O	6.935542011	ACHE
CC(C)N(C(C)C)C(=O)C1CCN(CC1)C(=O)Nc1cccc(Cn2nc(Nc3ccccc3C)ccc2=O)c1	6.935542011	ACHE
COc1cc(\C=C\C(=O)NCCCNc2c3CCCCc3nc3ccccc23)cc(OC)c1OCc1nc(C)c(C)nc1C	6.935542011	ACHE
C(CCCNc1c2CCCCc2nc2ccccc12)CCCN(Cc1cc2ccccc2o1)Cc1cc2ccccc2o1	6.931814138	ACHE
COc1ccc(\C=C2/COc3cc(OCCCCCCNc4c5CCCCc5nc5ccccc45)ccc3C2=O)cc1OC	6.931814138	ACHE
Nc1c2CCCCc2nc2ccccc12	6.931814138	ACHE
[Br-].CC(=O)c1c[n+](Cc2cccc(Cl)c2)ccc1CC1Cc2cc(O)ccc2C1=O	6.931814138	ACHE
COc1ccc2nc(NC(=O)CN3CCN(CCCN(C)C)CC3)sc2c1	6.931814138	ACHE
Cc1ccc(OCc2nn3c(nnc3s2)-c2cccc(Br)c2)cc1	6.931814138	ACHE
COc1cc(N)c(Cl)cc1C(=O)CCC1CCN(CC2CCNCC2)CC1	6.928117993	ACHE
Cc1ccc(cc1)S(=O)(=O)N1CC(=O)N(CC1=O)S(=O)(=O)c1ccc(C)cc1	6.928117993	ACHE
CCOC(=O)C1=C(Oc2nc3CCCCc3c(N)c2C1c1ccccc1Br)c1ccccc1	6.928117993	ACHE
COc1cc(N)c(Cl)cc1C(=O)CCC1CCN(CC2CCNCC2)CC1	6.928117993	ACHE
Cc1ccc2nc3CCCCc3c(N3CCCCC3)c2c1	6.928117993	ACHE
CCOC(=O)c1c(C)nc(nc1-c1ccccc1)N1CCN(CC1)S(=O)(=O)c1ccc(NC(C)=O)cc1	6.928117993	ACHE
COc1cc(OC)c2C(=O)CC(Oc2c1)c1ccc(O)cc1	6.928117993	ACHE
Fc1ccccc1CNCCCCCCCN1C(=O)c2ccccc2C1=O	6.924453039	ACHE
COc1ccc(Cn2cc(C(=O)NCCCCCCCCNc3c4CCCCc4nc4cc(Cl)ccc34)c(=O)c3ccccc23)cc1	6.924453039	ACHE
Cc1ccccc1CNCC(=O)Nc1ccc2nc3CCCn3c(=O)c2c1	6.924453039	ACHE
[Br-].Cc1cc(=O)oc2cc(OCc3cc[n+](Cc4ccc(Br)cc4)cc3)ccc12	6.924453039	ACHE
COc1ccc(cc1)N1CCN(CC1)c1ccc(\C=C2/Cc3cc(OC)c(OC)cc3C2=O)cc1	6.924453039	ACHE
CN(CCCOc1ccc2ccc(=O)oc2c1)Cc1cccc(OC(=O)NCCCCCCCN2CCOCC2)c1	6.924453039	ACHE
COc1cc(OC)c2C(=O)CC(Oc2c1)c1cccc(O)c1	6.924453039	ACHE
CCN(CC)C(=O)C1CCN(CC1)C(=O)Nc1cccc(Cn2nc(Nc3ccccc3C(F)(F)F)ccc2=O)c1	6.924453039	ACHE
CN(C)CCNCCC(=O)Nc1ccc-2c(c1)C(=O)c1cccc3ccnc-2c13	6.921180817	ACHE
C(Cc1n[nH]c2ccccc12)C1CCN(Cc2ccccc2)CC1	6.920999748	ACHE
O=Cc1ccc(cc1)C(=O)NCCC1CCN(Cc2ccccc2)CC1	6.920999748	ACHE
Oc1cc(OCCN2CCCC2)cc2oc3cc(OCCN4CCCC4)ccc3c(=O)c12	6.920818754	ACHE
CN(Cc1ccccc1)Cc1ccc(COc2ccc3c(CO)cc(=O)oc3c2)cc1	6.920818754	ACHE
Cl.CN(Cc1ccccc1)Cc1ccc(COc2ccc3c(CO)cc(=O)oc3c2)cc1	6.920818754	ACHE
COc1ccc2CN(CCCCc3cn(CCCC(=O)NCCc4c[nH]c5ccccc45)nn3)CC[C@@]34C=C[C@H](O)C[C@@H]3Oc1c24	6.920818754	ACHE
Cn1c(NCCCCCCNc2c3CCCCc3nc3ccccc23)nc(cc1=O)-c1ccncc1	6.920818754	ACHE
COc1ccc2[nH]c(cc2c1)C(=O)Nc1ccc2nc3CCCn3c(=O)c2c1	6.920818754	ACHE
Clc1ccc2oc3ccc(OCCCCCN4CCCCCC4)cc3c(=O)c2c1	6.920818754	ACHE
COCCn1cnc2cc(NC(=O)c3ccccc3)cc(C(=O)NCc3cc(F)cc(F)c3)c12	6.920818754	ACHE
COc1cc2CC(CC3CCN(Cc4ccccc4)CC3)C(=O)c2cc1OC	6.920818754	ACHE
N[C@@H](Cc1c[nH]c2ccccc12)C(=O)NCCCCCCNc1c2CCCCc2nc2ccccc12	6.920818754	ACHE
Cl.Cl.N[C@@H](Cc1c[nH]c2ccccc12)C(=O)NCCCCCCCNc1c2CCCCc2nc2ccccc12	6.920818754	ACHE
[O-]S(=O)(=O)C(F)(F)F.COc1cc2CC(CCCCCc3cccc(OC)[n+]3C)C(=O)c2cc1OC	6.920818754	ACHE
[O-]S(=O)(=O)C(F)(F)F.[O-]S(=O)(=O)C(F)(F)F.COc1cccc(CCCCCCCc2cccc(OC)[n+]2C)[n+]1C	6.920818754	ACHE
[O-]S(=O)(=O)C(F)(F)F.[O-]S(=O)(=O)C(F)(F)F.COc1cccc(CCCCCCCc2cccc(OC)[n+]2C)[n+]1C	6.920818754	ACHE
COc1cc(OC)c2C(=O)CC(Oc2c1)c1ccccc1O	6.920818754	ACHE
COc1ccc(NC(=S)NCCN2CCOCC2)cc1Cl	6.920818754	ACHE
C\C=C1/[C@@H]2Cc3[nH]c(=O)ccc3[C@@]1(N)CC(C)=C2	6.920818754	ACHE
COc1cc2CC(CC3CCN(Cc4ccccc4)CC3)C(=O)c2cc1OC	6.920818754	ACHE
CCCc1n[nH]c2Oc3nc4CCCCc4c(N)c3C(c12)c1ccc(C)cc1	6.920818754	ACHE
COc1cc2CC(CC3CCN(Cc4ccccc4)CC3)C(=O)c2cc1OC	6.920818754	ACHE
Nc1nc(NCCCCC2CCN(Cc3ccccc3)CC2)c(C#N)c(-c2ccccc2)c1C#N	6.920818754	ACHE
C\C=C1/[C@@H]2Cc3[nH]c(=O)ccc3[C@@]1(N)CC(C)=C2	6.920818754	ACHE
COC(=O)c1cc2c(N)c3CCCc3nc2nc1C	6.920818754	ACHE
COC(=O)c1cc2c(N)c3CCCc3nc2nc1C	6.920818754	ACHE
COc1cccc2cc(C(=O)\C=C\c3cc[n+](Cc4cccc(Cl)c4Cl)cc3)c(=O)oc12	6.920818754	ACHE
COc1cc2cc(C(=O)CCC3CC[N+](C)(Cc4ccccc4)CC3)n(C)c2cc1OC	6.920818754	ACHE
COC(CC(=O)c1cc2cc(OC)c(OC)cc2s1)C1CC[N+](C)(Cc2ccccc2)CC1	6.920818754	ACHE
C[N+]12CCc3ccccc3C1c1ccc(OCCCCCCCCCCCCOc3ccc4C5c6ccccc6CC[N+]5(C)CCc4c3)cc1CC2	6.920818754	ACHE
CCOC(=O)C1C(c2ccccc2)c2c(N)c3CCCCc3nc2N=C1C	6.920818754	ACHE
COc1cc2CC(CC3CCN(Cc4ccccc4)CC3)C(=O)c2cc1OC	6.920818754	ACHE
COc1cc2CC(CC3CCN(Cc4ccccc4)CC3)C(=O)c2cc1OC	6.920818754	ACHE
COc1cc2CC(CC3CCN(Cc4ccccc4)CC3)C(=O)c2cc1OC	6.920818754	ACHE
COc1cc2cc(C(=O)CCC3CC[N+](C)(Cc4ccccc4)CC3)n(C)c2cc1OC	6.920818754	ACHE
COC1CC[N+](C)(Cc2ccccc2)CCC1C(=O)c1cc2cc(OC)c(OC)cc2s1	6.920818754	ACHE
C(Cc1n[nH]c2ccccc12)C1CCN(Cc2ccccc2)CC1	6.920818754	ACHE
C(CC1CCN(Cc2ccccc2)CC1)Nc1ccc(nn1)-c1ccccc1	6.920818754	ACHE
C(CC1CCN(Cc2ccccc2)CC1)Nc1cc2CCCc3ccccc3-c2nn1	6.920818754	ACHE
C(CC1CCN(Cc2ccccc2)CC1)Nc1ccc(nn1)-c1ccccc1	6.920818754	ACHE
N#CC(C#N)C1=NCCN1CCNCc1ccc(CN2CCCCCC2)o1	6.920818754	ACHE
COc1cc2CC(CC3CCN(Cc4ccccc4)CC3)C(=O)c2cc1OC	6.920818754	ACHE
COc1cc2CC(CC3CCN(Cc4ccccc4)CC3)C(=O)c2cc1OC	6.920818754	ACHE
CCCCCCCCP(F)(=O)OC(C)C	6.920818754	ACHE
CN(CCOCCNC(=S)NC(=O)c1ccccc1)Cc1ccccc1	6.920818754	ACHE
C(CC1CCN(Cc2ccccc2)CC1)Nc1ccc(nn1)-c1ccccc1	6.920818754	ACHE
C(Nc1n[nH]c2ccccc12)C1CCN(Cc2ccccc2)CC1	6.920818754	ACHE
CC(C)OP(F)(=O)OC(C)C	6.920818754	ACHE
COc1cc2CC(CC3CCN(Cc4ccccc4)CC3)C(=O)c2cc1OC	6.920818754	ACHE
COc1cc2CC(CC3CCN(Cc4ccccc4)CC3)C(=O)c2cc1OC	6.920818754	ACHE
Cc1c(C)c2OC(C)(CCc2c(C)c1O)C(=O)NCCCCCNc1c2CCCCc2nc2cc(Cl)ccc12	6.920818754	ACHE
COc1cc2CC(C(=O)Nc3ccccc3Br)C(=O)c2cc1OC	6.920818754	ACHE
COc1cc2CC(Cc3ccc(CN4CCCCC4)cc3)C(=O)c2cc1OC	6.920818754	ACHE
CN(Cc1ccc(COc2ccc3c(C)cc(=O)oc3c2)cc1)Cc1cccc(Cl)c1	6.920818754	ACHE
Cl.CN(Cc1ccccc1)Cc1ccc(COc2ccc3c(CO)cc(=O)oc3c2)cc1	6.920818754	ACHE
CCN(CCCCOc1ccc(cc1)-c1cc(=O)c2c(OC)c(OC)c(OC)cc2o1)Cc1ccccc1OC	6.920818754	ACHE
C(CC1CCN(Cc2ccccc2)CC1)Nc1ccc(nn1)-c1ccccc1	6.920818754	ACHE
C(CCCC[n+]1ccccc1)CCCC[n+]1cccc2ccccc12	6.920818754	ACHE
[O-][N+](=O)[CH-]\C(NCCC1CCN(Cc2ccccc2)CC1)=[NH+]/Cc1ccccc1	6.920818754	ACHE
C(Cc1n[nH]c2ccccc12)C1CCN(Cc2ccccc2)CC1	6.920818754	ACHE
CN(CCOCCNC(=S)NC(=O)c1ccccc1)Cc1ccccc1	6.920818754	ACHE
CN(C)Cc1ccc(CSCCNc2cc(F)c(cc2[N+]([O-])=O)[N+]([O-])=O)o1	6.920818754	ACHE
COc1ccc(\C=C2/CC(C)c3ccccc3C2=O)c(Cl)c1OC	6.920818754	ACHE
CCC(C)C(=O)N[C@H]1CC=C2C[C@@H]3[C@@H](CC[C@H]2[C@]1(C)CO)[C@]1(C)C[C@@H](O)[C@H]([C@H](C)N(C)C)[C@@]1(C)CC3=O	6.920818754	ACHE
COc1ccc2CN(CCCCCCCCCC[N+](C)(C)C)CC[C@@]34C=C[C@H](O)C[C@@H]3Oc1c24	6.920818754	ACHE
O=Cc1ccc(cc1)C(=O)NCCC1CCN(Cc2ccccc2)CC1	6.920818754	ACHE
C(Cc1n[nH]c2ccccc12)C1CCN(Cc2ccccc2)CC1	6.919987153	ACHE
CCN(CCCCNc1c2CCCCc2nc2ccccc12)CCC(=O)Nc1nc(cs1)-c1ccc(Cl)cc1	6.919987153	ACHE
CCN1CCN(Cc2ccc(NC(=O)c3cc4cc(Br)ccc4oc3=O)cc2Cl)CC1	6.919373513	ACHE
CN(CCCCCCCCCCN(C)Cc1cccc2ccccc12)CC(=O)N1CCC[C@@H]2[C@@H]3Cc4[nH]c(=O)ccc4[C@]12CC(C)=C3	6.91721463	ACHE
COc1cc(N)c(Cl)cc1C(=O)CCC1CCN(Cc2ccncc2)CC1	6.91721463	ACHE
CCNC(=S)Nc1cc(ncn1)-n1cnc(CN2CCCCCC2)c1	6.91721463	ACHE
COc1cc(\C=C\C(=O)SSC(=O)\C=C\c2ccc(O)c(OC)c2)ccc1O	6.91721463	ACHE
CC(C)n1cc(cn1)C(=O)C(F)(F)F	6.91721463	ACHE
CCN1CCN(Cc2ccc(NC(=O)c3cc4ccc(OC)cc4oc3=O)cc2Cl)CC1	6.913640169	ACHE
CCOC(=O)C1C(c2ccccc2)c2c(N)c3CCCCc3nc2N=C1C	6.913640169	ACHE
COc1cc(CCC(=O)NCC(=O)NNc2c3CCCCc3nc3ccccc23)cc(OC)c1OC	6.913640169	ACHE
CCCCCCNC(=O)Oc1ccc2C3CC(CCN3C)c2c1	6.913640169	ACHE
COc1cc2cc(-c3ccc(CN(C)Cc4cccc(C)c4)cc3)c(=O)oc2cc1OC	6.913640169	ACHE
CCOC(=O)C1C(c2ccccc2)c2c(N)c3CCCCc3nc2N=C1C	6.913640169	ACHE
[O-][N+](=O)c1cc(Cl)ccc1OCC(=O)NCC1CCN(Cc2ccccc2)CC1	6.913640169	ACHE
COc1cc(CNCCN2CCN(CC(c3ccccc3)c3ccccc3)CC2)cc(OC)c1OC	6.913640169	ACHE
COc1ccc2CN(CCCCCCOc3ccc(cc3)C(=O)N3CCCC3)CC[C@@]34C=C[C@H](O)C[C@@H]3Oc1c24	6.913640169	ACHE
COc1cc(O)c(cc1OC)C(=O)\C=C\c1ccc(cc1)N1CCCCC1	6.913640169	ACHE
O=c1ccc2C(CCCc2[nH]1)NCCCCCNc1c2CCCCc2nc2ccccc12	6.913640169	ACHE
Nc1c2CCCCc2nc2ccccc12	6.913640169	ACHE
Cl.CCOc1ccc2C(=O)\C(COc2c1)=C\c1ccc(OCCN2CCCCC2)cc1	6.913640169	ACHE
O=C1N(CCCN2CCN(Cc3ccccc3)CC2)C(=O)c2ccccc12	6.910094889	ACHE
COc1ccc2C(=O)\C(Oc2c1)=C\c1cc[n+](Cc2cccc(C)c2)cc1	6.910094889	ACHE
COc1ccc2cc3-c4cc5OCOc5cc4CC[n+]3cc2c1OCCCOc1ccccc1	6.910094889	ACHE
COc1ccccc1CNCCCCCCNc1cc(O)c(cc1O)N=CCCCCCNCc1ccccc1OC	6.910094889	ACHE
CC1=CC2CC(C1)c1c(C2)nc2cc(Cl)ccc2c1N	6.910094889	ACHE
CNC(=O)Oc1ccc2N(C)[C@H]3N(C)CC[C@@]3(C)c2c1	6.910094889	ACHE
COc1ccc2cc3-c4cc5OCOc5cc4CC[n+]3cc2c1OCCCCOc1ccccc1O	6.910094889	ACHE
COc1ccc(\C=C2/COc3cc(OCCCCCCNc4c5CCCCc5nc5cc(Cl)ccc45)ccc3C2=O)cc1	6.910094889	ACHE
CNC(=O)Oc1ccc2N(C)[C@H]3N(C)CC[C@@]3(C)c2c1	6.910094889	ACHE
CCN(CCCCCCNc1c(O)c(-c2ccccc2)c(N=CCCCCCN(CC)Cc2ccccc2OC)c(O)c1-c1ccccc1)Cc1ccccc1OC	6.910094889	ACHE
C(CCCCNc1ccnc2ccccc12)CCCCNc1ccnc2ccccc12	6.906578315	ACHE
CCCCN1CCC(CCC(=O)c2ccc(cc2)N2CCN(CCCCc3c[nH]c4ccc(cc34)C#N)CC2)CC1	6.906578315	ACHE
COc1cc2CC(Cc3ccc(CN4CCCCC4)cc3)C(=O)c2cc1OC	6.906578315	ACHE
CN(CCCCCCN(C)Cc1cccc2ccccc12)CC(=O)N1CCC[C@@H]2[C@@H]3Cc4[nH]c(=O)ccc4[C@]12CC(C)=C3	6.906578315	ACHE
CCc1ccccc1NC(=O)Oc1ccc2N(C)[C@@H]3[C@@](C)(CC[N@@+]3(C)O)c2c1	6.903089987	ACHE
Cc1cccc2nc3CCCCc3c(N)c12	6.903089987	ACHE
O=C(CCC1CCN(Cc2ccccc2)CC1)c1ccc2NCCCCc2c1	6.903089987	ACHE
CCCCCCNC(=O)Oc1ccc2C3CC(CCN3CC)c2c1	6.903089987	ACHE
Oc1ccc(-c2nnc(s2)-c2ccc(s2)-c2ccc(Br)cc2)c(O)c1	6.903089987	ACHE
CN(CCCOc1ccc2cc(-c3ccccc3)c(=O)oc2c1)Cc1cccc(OC(=O)NCCCCCc2ccccc2)c1	6.903089987	ACHE
Cl.CN(C)c1ccc(cc1)C(=O)NCCCCCCCCCNc1c2CCCCc2nc2ccccc12	6.903089987	ACHE
CCc1ccccc1NC(=O)Oc1ccc2N(C)[C@@H]3[C@@](C)(CC[N+]3(C)[O-])c2c1	6.903089987	ACHE
O=C(CCC1CCN(Cc2ccccc2)CC1)c1ccc2NCCCCc2c1	6.903089987	ACHE
C(CCCC[n+]1ccc2c(c1)[nH]c1ccccc21)CCCC[n+]1ccc2c(c1)[nH]c1ccccc21	6.903089987	ACHE
CCN(CCCCCCNc1cc(O)c(cc1O)N=CCCCCCN(CC)Cc1ccccn1)Cc1ccccn1	6.903089987	ACHE
CCc1ccccc1NC(=O)Oc1ccc2N(C)[C@@H]3[C@@](C)(CC[N+]3(C)[O-])c2c1	6.903089987	ACHE
CCCCCCCNC(=O)Oc1ccc2N(C)[C@H]3N(C)CC[C@@]3(C)c2c1	6.903089987	ACHE
Oc1ccccc1CNCCCCNc1c2CCCCc2nc2cc(Cl)ccc12	6.903089987	ACHE
O=C(NCCCCCCCCCNc1c2CCCCc2nc2ccccc12)c1cc(=O)c2ccccc2o1	6.903089987	ACHE
CCn1ncc2c(NC3CCCCC3)c(cnc12)C(=O)NCCCCCCNc1c2CCCCc2nc2cc(Cl)ccc12	6.903089987	ACHE
Cl.CNC(CCOc1ccc(cc1)[N+]([O-])=O)c1ccc(OC(=O)N(C)C)cc1	6.903089987	ACHE
Nc1c2CCCCc2nc2ccccc12	6.903089987	ACHE
COc1cccc(CN2CCC(CCC(=O)c3cc4CCC(=O)n5ccc(c3)c45)CC2)c1	6.900008766	ACHE
C(c1ccc(Cn2ccc(cc2)=[N+]2CCc3ccccc3C2)cc1)n1ccc(cc1)=[N+]1CCc2ccccc2C1	6.899629455	ACHE
CCN(C)c1ccc(\C=C\C(=O)c2cc(OC)c(OC)cc2O)cc1	6.899629455	ACHE
Nc1c2C3CC(Cc2nc2ccccc12)C=C(C3)c1ccccc1	6.899629455	ACHE
CN(C)c1ccc(cc1)-c1cc(nc2nncn12)-c1cccc2ccccc12	6.899629455	ACHE
COc1ccc(cc1)-c1nc(c(-c2ccccc2)n1CCCCCCCCNc1c2CCCCc2nc2ccccc12)-c1ccccc1	6.899629455	ACHE
CCN(CC)C(=O)C1CCN(CC1)C(=O)Nc1cccc(Cn2nc(Nc3cccc4ccccc34)ccc2=O)c1	6.899629455	ACHE
Fc1ccc(cc1)C(N1CCN(CCN2CCCCC2)CC1)c1ccc(F)cc1	6.898596649	ACHE
O=C(CCC1CCN(Cc2ccccc2)CC1)c1ccc2CCCCCNc2c1	6.896196279	ACHE
O=C(NCCCCCCNc1c2CCCCc2nc2ccccc12)c1cc2c3ccccc3[nH]c2c(n1)-c1ccccc1	6.896196279	ACHE
Nc1c2CCCCc2nc2ccccc12	6.896196279	ACHE
COc1cc2O\C(=C/c3ccc(O)c(CN(C)C)c3)C(=O)c2cc1OC	6.896196279	ACHE
CC[N+](CC)(CC)CCOc1ccc(cc1)C(=O)NCCCCCC(=O)NNc1c2CCCCc2nc2cc(Cl)ccc12	6.896196279	ACHE
COc1cc2CC(CC3CCN(Cc4ccc(C)cc4)CC3)C(=O)c2cc1OC	6.896196279	ACHE
O=C(CCC1CCN(Cc2ccccc2)CC1)c1ccc2CCCCCNc2c1	6.896196279	ACHE
CNC(=O)Oc1ccc2N(C)[C@H]3N(C)CC[C@@]3(C)c2c1	6.89279003	ACHE
Nc1c2CCCCc2nc2ccccc12	6.89279003	ACHE
CNC(=O)Oc1ccc2N(C)[C@H]3N(C)CC[C@@]3(C)c2c1	6.89279003	ACHE
FC(F)(F)c1ccc(CNC2CCN(Cc3ccccc3)C2)cc1	6.89279003	ACHE
Oc1ccc(\C=C\C(=O)NCCCNc2c3CCCCc3nc3ccccc23)cc1	6.89279003	ACHE
COc1cc2CC(CC3CCN(Cc4c(F)cc(F)cc4F)CC3)S(=O)(=O)c2cc1OC	6.89279003	ACHE
CNC(=O)Oc1ccc2N(C)[C@H]3N(C)CC[C@@]3(C)c2c1	6.89279003	ACHE
Cc1ccc(\C=C2/COc3cc(OCCCCCCNc4c5CCCCc5nc5ccccc45)ccc3C2=O)cc1	6.88941029	ACHE
Cc1ccc(cc1)S(=O)(=O)SCc1ccc(OC(F)(F)F)cc1	6.88941029	ACHE
[Br-].Cc1cc(=O)oc2cc(OCc3cc[n+](Cc4cccc(Br)c4)cc3)ccc12	6.88941029	ACHE
COc1ccc(Cn2cc(C(=O)NCCCNc3c4CCCCc4nc4ccccc34)c(=O)c3ccccc23)cc1	6.88941029	ACHE
CCN(CCC1CCN(Cc2ccccc2)CC1)C(=O)c1ccccc1	6.886056648	ACHE
Nc1c2CCCCc2nc2ccccc12	6.886056648	ACHE
CN1[C@H]2ON(C)CC[C@@]2(C)c2cc(OC(=O)Nc3ccccc3)ccc12	6.886056648	ACHE
CCCCCCCNc1c2CCCCc2nc2cc(C)ccc12	6.886056648	ACHE
COc1cc(CN2CCCC2)ccc1OC(=O)N(C)C	6.886056648	ACHE
CNC(=O)Oc1ccc2n(Nc3ccncc3F)cc(C)c2c1	6.886056648	ACHE
NCCCCCCCC\N=c1/n2CCCc2nc2cc(Cl)ccc12	6.886056648	ACHE
CCN(CC)CCc1ccc(Oc2ccc(cc2)C(=O)c2ccc(CN(C)Cc3ccccc3)cc2)cc1	6.886056648	ACHE
CNCCC(Oc1ccc(cc1)C(F)(F)F)c1ccccc1	6.886056648	ACHE
CCCCCCCNc1c2CCCCc2nc2cc(C)ccc12	6.886056648	ACHE
Nc1c2CCCCc2nc2ccccc12	6.886056648	ACHE
Nc1c2CCCCc2nc2ccccc12	6.886056648	ACHE
COc1cc2CC(Oc3ccc(cc3)C(C)N3CCCCC3)C(=O)c2cc1OC	6.886056648	ACHE
Nc1c2CCCCc2nc2ccccc12	6.886056648	ACHE
Nc1c2CCCCc2nc2ccccc12	6.886056648	ACHE
COc1ccc2cc3-c4cc5OCOc5cc4CCn3cc2\c1=[NH+]\CCc1ccc(Cl)cc1Cl	6.886056648	ACHE
Nc1c2CCCCc2nc2ccccc12	6.886056648	ACHE
Cc1cc(=O)oc2cc(OCCCN3CCN(CC(=O)Nc4c5CCCCc5nc5ccccc45)CC3)ccc12	6.886056648	ACHE
COc1cc2nc(NC(=O)CN3CCN(Cc4ccc(Cl)cc4)CC3)sc2cc1OC	6.886056648	ACHE
Nc1c2CCCCc2nc2ccccc12	6.886056648	ACHE
Cn1c(cc2cc(OCCCC3CCN(Cc4ccccc4)CC3)ccc12)C(=O)NCC#C	6.886056648	ACHE
Nc1c2CCCCc2nc2ccccc12	6.886056648	ACHE
COc1cc2CC(CC3CCN(Cc4ccc(F)cc4)CC3)C(=O)c2cc1OC	6.886056648	ACHE
COc1ccc2C=[N+](CCCCCCCCCCCCN3C(=O)c4ccccc4C3=O)CC[C@@]34C=C[C@H](O)C[C@@H]3Oc1c24	6.886056648	ACHE
Nc1c2CCCCc2nc2ccccc12	6.886056648	ACHE
CCN(CC)CCCCOc1ccc2c(oc(cc2=O)-c2ccccc2)c1C	6.886056648	ACHE
CCN1CCN(CC1)C1CCN(CC1)C(=O)COc1ccc(cc1)-c1ccc(cc1)[N+]([O-])=O	6.886056648	ACHE
COC(=O)c1sc(nc1OCCNc1c2CCCCc2nc2ccccc12)-c1ccnc(NC(=O)C2CC2)c1	6.886056648	ACHE
CC(=O)C(Cc1ccc(O)cc1)C(=O)NCCCCCCNc1c2CCCCc2nc2ccccc12	6.886056648	ACHE
CCN(CCCCN1C(=O)c2ccccc2C1=O)Cc1ccccc1OC	6.886056648	ACHE
COc1ccc2ccccc2c1C1c2c(C)[nH]nc2Oc2nc3CCCCc3c(N)c12	6.886056648	ACHE
Nc1c2CCCCc2nc2ccccc12	6.886056648	ACHE
Oc1cccc2C(=O)c3cc(cc(O)c3C(=O)c12)C(=O)NCCCCCCNc1c2CCCCCc2nc2ccccc12	6.886056648	ACHE
Nc1c2CCCCc2nc2ccccc12	6.886056648	ACHE
COc1cc2CC(Oc3ccc(cc3)C(C)N3CCCCC3)C(=O)c2cc1OC	6.886056648	ACHE
[O-]S(=O)(=O)C(F)(F)F.COc1cc2CC(CCCCCc3cccc(OC)[n+]3C)C(=O)c2cc1OC	6.886056648	ACHE
O=C(NCCCNc1c2CCCCc2nc2ccccc12)\C=C\CCc1ccc2OCOc2c1	6.886056648	ACHE
CCN(CCCCOc1ccc(C(=O)\C=C\c2ccc(cc2)N(C)C)c(O)c1)Cc1ccccc1N(C)C	6.886056648	ACHE
Cn1c(NCCCCCCCNc2c3CCCCc3nc3ccccc23)nc(cc1=O)-c1ccncc1	6.886056648	ACHE
CCN(CCC1CCN(Cc2ccccc2)CC1)C(=O)c1ccccc1	6.885989838	ACHE
NCCCCCCCCCNc1c2CCCCc2nc2ccccc12	6.882728704	ACHE
Nc1c2CCCCc2nc2ccccc12	6.882728704	ACHE
Nc1c2CCCCc2nc2ccccc12	6.882728704	ACHE
O=C1C(=Cc2ccc(cc2)N2CCN(Cc3ccc4OCOc4c3)CC2)C(=O)c2ccccc12	6.882728704	ACHE
C[C@@H](Cc1ccccc1)N(C)C(=O)Oc1cccc(c1)[C@H](C)N(C)C	6.882728704	ACHE
NCCCCCCCCCNc1c2CCCCc2nc2ccccc12	6.882728704	ACHE
Nc1c2CCCCc2nc2ccccc12	6.882728704	ACHE
Cc1ccc2nc3CCCCc3c(NCCN3CCOCC3)c2c1	6.882728704	ACHE
Nc1c2CCCCc2nc2ccccc12	6.882728704	ACHE
Nc1c2CCCCc2nc2ccccc12	6.882728704	ACHE
COc1cc(cc(OC)c1O)C1CC(=O)c2ccccc2O1	6.882728704	ACHE
Nc1c2CCCCc2nc2ccccc12	6.882728704	ACHE
COc1ccc2CN(CCSCCNC34CC5CC(C)(CC(C)(C5)C3)C4)CC[C@@]34C=C[C@H](O)C[C@@H]3Oc1c24	6.882397308	ACHE
Oc1ccccc1CNCCCNc1c2CCCCc2nc2ccccc12	6.882297939	ACHE
O=C(CN1CCCC1)Nc1ccc2nc3-c4[nH]c5ccccc5c4CCn3c(=O)c2c1	6.882066165	ACHE
CN(C)C(=O)N[C@H]1CCc2c(O)cccc2C1	6.879426069	ACHE
CCOC(=O)c1c(C)nc(nc1-c1ccc(OC)cc1)N1CCN(CC1)S(=O)(=O)c1ccc(NC(C)=O)cc1	6.879426069	ACHE
CCCCC(=O)N1CCC2(Cc3cccc(C)c3)C1N(Cc1cccc(C)c1)c1ccccc21	6.879426069	ACHE
CN1c2ccccc2C(NCCCCCCC(=O)NCCCCCCCNc2c3CCCCc3nc3cc(Cl)ccc23)c2ccc(Cl)cc2S1(=O)=O	6.879426069	ACHE
CCCCCCNC(=O)Oc1ccc2C3CC(C)(CCN3CC)c2c1	6.876148359	ACHE
Oc1ccc(cc1O)C(=O)OCC(=O)Nc1c2CCCCc2nc2ccccc12	6.876148359	ACHE
O=C(CN1CCN(CCCOc2ccc3ccc(=O)oc3c2)CC1)Nc1c2CCCCc2nc2ccccc12	6.876148359	ACHE
Oc1cc(OCCCN2CCN(CCCNc3c4CCCCc4nc4ccccc34)CC2)cc2oc(cc(=O)c12)-c1ccccc1	6.876148359	ACHE
Brc1ccc(CNC2CCN(Cc3ccccc3)C2)cc1	6.876148359	ACHE
CCN(CCCCCCNc1cc(O)c(cc1O)N=CCCCCCN(CC)Cc1cccnc1)Cc1cccnc1	6.876148359	ACHE
Cl.Cl.Cl.CC1=C[C@H]2C[C@@H](C1)c1c(C2)nc2cc(Cl)ccc2c1NCCCCCCCNc1c2CCCCc2nc2ccccc12	6.876148359	ACHE
O=C(CCC1CCN(CC2CCCCC2)CC1)c1ccc2n(Cc3ccccc3)ccc2c1	6.876148359	ACHE
O=C(Nc1cccc(n1)-c1cn(CCNc2c3CCCCc3nc3ccccc23)nn1)Nc1cccc2C(=O)N3CCCCC3c12	6.876148359	ACHE
CCCCC1=NC2(CCCC2)C(=O)N1Cc1ccc(cc1)[N+]([O-])=O	6.874193542	ACHE
C(CCN1CCN(Cc2ccccc2)CC1)CNCc1cccnc1	6.872895202	ACHE
C(c1cccc(c1)-c1cccc(C[n+]2ccc(cc2)C2CCCCC2)c1)[n+]1ccc(cc1)C1CCCCC1	6.872895202	ACHE
Nc1c2CCCCc2nc2ccccc12	6.872895202	ACHE
FC(F)C(=O)c1cnn(c1)C1CCCC1	6.872895202	ACHE
COc1cc(CCC(=O)NCCC(=O)NNc2c3CCCCc3nc3ccccc23)cc(OC)c1OC	6.869666232	ACHE
COc1ccccc1CNCCCCCC(=O)N1CCC(CCC2CCN(CC2)C(=O)CCCCCNCc2ccccc2OC)CC1	6.869666232	ACHE
COc1ccc(\C=N\c2ccc3oc(=O)ccc3c2)cc1	6.869666232	ACHE
C[C@H]1CCC[C@@H](C)N1Cc1ccc(cc1)-c1cnc2[nH]c3cnc(cc3c2c1)C#N	6.869666232	ACHE
O=C(COc1ccc(CCc2ccccc2)cc1)NCC1CCN(Cc2ccccc2)CC1	6.869666232	ACHE
CCN(CC)C(=O)C1CCN(CC1)C(=O)Nc1cccc(Cn2nc(Nc3cccc(c3)C(F)(F)F)ccc2=O)c1	6.869666232	ACHE
Fc1ccc(cc1)C(N1CCN(CCN2CCCCC2)CC1)c1ccc(F)cc1	6.869023308	ACHE
CCCCC1=NC2(CCCC2)C(=O)N1Cc1ccc(cc1)[N+]([O-])=O	6.868381336	ACHE
C1CCc2nc3ccccc3cc2C1	6.866461092	ACHE
CN(C)CCOC(=O)C1=C(C)Nc2nc3CCC(F)(F)Cc3c(N)c2C1c1ccccc1	6.866461092	ACHE
Nc1c2CCCCc2nc2ccccc12	6.866461092	ACHE
Nc1c2CCCCc2nc2ccccc12	6.866461092	ACHE
Nc1c2CCCCc2nc2ccccc12	6.866461092	ACHE
Fc1ccc(cc1)-c1nnc(o1)N1CCN(CC1)c1ccccn1	6.866461092	ACHE
Cc1nc(C)c(COc2ccc(\C=C\C(=O)NCCCCCCNc3c4CCCCc4nc4ccccc34)cc2OCc2nc(C)c(C)nc2C)nc1C	6.866461092	ACHE
[Br-].Cc1ccc(C[n+]2ccc(COc3ccc4c(C)cc(=O)oc4c3)cc2)cc1	6.866461092	ACHE
FC(F)(F)c1ccccc1OCC(=O)NCCN1CCN(Cc2ccccc2)CC1	6.866461092	ACHE
Clc1ccc2oc3ccc(OCCCCCN4CCCCCC4)cc3c(=O)c2c1	6.866461092	ACHE
O=C(CCCc1ccccc1)Nc1ccc2nc3c4[nH]c5ccccc5c4ccn3c(=O)c2c1	6.866461092	ACHE
C[N+]1(CCC(=O)Nc2ccc3nc4c5[nH]c6ccccc6c5ccn4c(=O)c3c2)CCCC1	6.863279433	ACHE
COc1cc(CNCCCCN2CCN(Cc3ccccc3)CC2)ccc1O	6.863279433	ACHE
COc1cc(CNCCCCN2CCN(Cc3ccccc3)CC2)cc(OC)c1OC	6.860120914	ACHE
COc1ccc2cc3-c4cc5OCOc5cc4CC[n+]3cc2c1OCCCNc1ccccc1	6.860120914	ACHE
COc1ccc2CN(CCCCc3cn(CC(=O)NCCc4c[nH]c5ccccc45)nn3)CC[C@@]34C=C[C@H](O)C[C@@H]3Oc1c24	6.860120914	ACHE
COc1cc(ccc1O)C1CC(=O)c2ccccc2O1	6.860120914	ACHE
COc1cc(N)c(Cl)cc1C(=O)CCC1CCN(Cc2ccc(O)c(O)c2)CC1	6.860120914	ACHE
C[C@H](Cc1ccc(OCCCCCCNc2c3CCCCc3nc3ccccc23)cc1)N(C)CC#C	6.860120914	ACHE
O=c1ccc2ccc(OCCCCCN3CCN(CCNc4c5CCCCc5nc5ccccc45)CC3)cc2o1	6.8569852	ACHE
Cl.CN(CCCCCCCCN1C(=O)c2ccccc2C1=O)Cc1ccccc1	6.8569852	ACHE
C[N+]1(Cc2ccccc2)CCC(CCC(=O)c2ccc3OCCCCc3c2)CC1	6.8569852	ACHE
C[N+]1(Cc2ccccc2)CCC(CCC(=O)c2ccc3OCCCCc3c2)CC1	6.8569852	ACHE
Cc1nc(C)c(COc2ccc(\C=C\C(=O)NCCCCNc3c4CCCCc4nc4ccccc34)cc2OCc2nc(C)c(C)nc2C)nc1C	6.8569852	ACHE
CN(CCCOc1ccc2c(c1)oc1ncccc1c2=O)Cc1cccc(OC(=O)NCCCCCCCN2CCOCC2)c1	6.8569852	ACHE
Cl.Cl.Cl.CC1=C[C@@H]2C[C@H](C1)c1c(C2)nc2cc(Cl)ccc2c1NCCCCCCCNc1c2CCCCc2nc2ccccc12	6.8569852	ACHE
Oc1ccc(\C=C\C(=O)NCCCCNc2c3CCCCc3nc3ccccc23)cc1	6.8569852	ACHE
CC(C)C1=N[C@H]2CC[C@]34C[C@@]33[C@@H](CC[C@H]4[C@]2(C)CS1)[C@]1(C)C[C@@H](O)[C@H]([C@H](C)N(C)C(C)=O)[C@@]1(C)CC3=O	6.8569852	ACHE
COc1ccc2C=[N+](C)CC[C@@]34C=C[C@H](O)C[C@@H]3Oc1c24	6.853871964	ACHE
O=C1c2ccccc2-c2nccc3cc(OCCCN4CCCCC4)cc1c23	6.853871964	ACHE
C(CN1CCN(Cc2ccccc2)CC1)NCc1cccnc1	6.853871964	ACHE
C(CCCC[n+]1ccc2ccccc2c1)CCC[n+]1ccccc1	6.853871964	ACHE
CN1CC[C@]2(C)[C@H]1N(C)c1ccc(OC(=O)Nc3ccc(C)cc3)cc21	6.853871964	ACHE
CCN=C1CCc2c1n(C)c1ccc(OC(=O)NC)c(Br)c21	6.853871964	ACHE
COc1cc2CC(C(=O)Nc3ccc(Br)cc3)C(=O)c2cc1OC	6.853871964	ACHE
CCN(CC)Cc1ccc(\C=C2/Oc3cc(OC)c(OC)cc3C2=O)cc1	6.853871964	ACHE
CCCN(CCC)c1cn(CCCOc2c(OC)ccc3cc4-c5cc6OCOc6cc5CC[n+]4cc23)nn1	6.853871964	ACHE
CCN(CC)CCCCCCCCOc1ccc(CN(CC)CC)cc1	6.853871964	ACHE
CCCCN(CCCC)CCCCCCCCOc1ccc(CN(CC)CC)cc1	6.853871964	ACHE
C(CC1CCN(Cc2ccccc2)CC1)Nc1ccc(nn1)-c1ccccc1	6.853871964	ACHE
COc1cc2CC(Oc3ccc(cc3)C(C)N3CCCC3)C(=O)c2cc1OC	6.853871964	ACHE
C(CC1CCN(Cc2ccccc2)CC1)Nc1ccc(nn1)-c1ccccc1	6.853871964	ACHE
CCN(CCCCOc1ccc(cc1)-c1coc2cc(OCCCCN(CC)Cc3ccccc3OC)cc(O)c2c1=O)Cc1ccccc1OC	6.853871964	ACHE
Cn1c(CNCC=C)cc2cc(OCCCC3CCN(Cc4ccccc4)CC3)ccc12	6.853871964	ACHE
Cn1c(CNCc2ccccc2)cc2cc(OCCCC3CCN(Cc4ccccc4)CC3)ccc12	6.853871964	ACHE
Cn1c(CNCC=C)cc2cc(OCCCC3CCN(Cc4ccccc4)CC3)ccc12	6.853871964	ACHE
Cn1c(CNCc2ccccc2)cc2cc(OCCCC3CCN(Cc4ccccc4)CC3)ccc12	6.853871964	ACHE
CCN(CCCCOc1ccc(cc1)-c1coc2cc(OCCCCN(CC)Cc3ccccc3OC)cc(O)c2c1=O)Cc1ccccc1OC	6.853871964	ACHE
COc1ccc(cc1O)C1CC(=O)c2ccccc2O1	6.853871964	ACHE
Cc1ccc(CN(C(=O)\C=C\C(=O)N(Cc2ccc(C)cc2)c2ccc(Br)cc2)c2ccc(Br)cc2)cc1	6.853871964	ACHE
Nc1c2C(c3cccc(c3)[N+]([O-])=O)n3n(-c2nc2CCCCc12)c(=O)c1ccccc1c3=O	6.853871964	ACHE
Nc1c2CCCCc2nc2Oc3c(ccc4cccnc34)C(c3ccccc3Br)c12	6.853871964	ACHE
Nc1c2CCCCc2cc2Oc3[nH]nc(c3C(c3ccccc3)c12)-c1ccccc1	6.853871964	ACHE
[Br-].COc1ccc(cc1)-[n+]1ccc2cccc(OC)c2c1	6.853871964	ACHE
Nc1c2CCCCc2nc2ccccc12	6.853871964	ACHE
Nc1c2CCCCc2nc2ccccc12	6.853871964	ACHE
Cc1cc(C)c(c(C)c1)S(=O)(=O)Nc1ccc(cc1)C1C2=C(CC(C)(C)CC2=O)N(C2=C1C(=O)CC(C)(C)C2)c1ccc(Br)cc1	6.853871964	ACHE
COc1cc2CC(Oc3ccc(cc3)C(C)N3CCCC3)C(=O)c2cc1OC	6.853871964	ACHE
Nc1c2CCCCc2nc2ccccc12	6.853871964	ACHE
CC\N=C1/CCc2c1n(C)c1ccc(OC(=O)NC)c(Br)c21	6.853871964	ACHE
Fc1ccccc1C(=O)NCCCNc1c2CCCCc2nc2ccccc12	6.85173677	ACHE
CC(C)(C)OC(=O)N1Cc2[nH]c3ccccc3c2C[C@H]1C(=O)NCCCCCCNc1c2CCCCc2nc2ccccc12	6.850780887	ACHE
FC(F)(F)c1ccc(cc1)N1CCN(CC1)c1ccc(C=C2C(=O)c3ccccc3C2=O)cc1	6.850780887	ACHE
Nc1c2CCCCc2nc2Oc3c(C(c4cccc(c4)[N+]([O-])=O)c12)c(=O)oc1ccccc31	6.850780887	ACHE
CN1CCN(CCC(=O)Nc2ccc3nc4c5[nH]c6ccccc6c5ccn4c(=O)c3c2)CC1	6.850780887	ACHE
[Br-].[Br-].OC1C[N+]2(Cc3ccc(\C=C\c4ccc(C[N+]56CCC(CC5)C(O)C6)cc4)cc3)CCC1CC2	6.850780887	ACHE
CN1C2OCC[C@]2(C)c2cc(OC(=O)Nc3ccccc3C)ccc12	6.847711656	ACHE
O=c1n2Cc3ccccc3-c2nc2ccc(OCCCN3CCCCC3)cc12	6.847711656	ACHE
CC(C)n1cc(cn1)C(=O)C(F)(F)F	6.847711656	ACHE
COc1ccc(\C=C\C(=O)SSC(=O)\C=C\c2ccc(OC)cc2OC)c(OC)c1	6.847711656	ACHE
Nc1c2CCCCc2nc2ccccc12	6.847711656	ACHE
COc1cccc(\C=C2/COc3cc(OCCCCCCNc4c5CCCCc5nc5ccccc45)ccc3C2=O)c1	6.847711656	ACHE
Oc1ccccc1-c1nc2cc(ccc2[nH]1)C(=O)NCCCCNc1c2CCCCc2nc2cc(Cl)ccc12	6.847711656	ACHE
Oc1ccc(CCOCCCCCNc2c3CCCCc3nc3ccccc23)cc1	6.847711656	ACHE
C(COc1ccc2N=C3N(Cc4ccccc34)Cc2c1)CN1CCCCC1	6.847711656	ACHE
Cl.CN(C)c1ccc(cc1)C(=O)NCCNc1c2CCCCc2nc2ccccc12	6.847711656	ACHE
Cc1cc(NCCCCCCCCCCNc2cc(C)nc3ccccc23)c2ccccc2n1	6.844663963	ACHE
O=c1n2Cc3ccccc3-c2nc2ccc(OCCCN3CCCCC3)cc12	6.844663963	ACHE
Nc1c2CCCCc2nc2ccccc12	6.844663963	ACHE
CCCCCCCNC(=O)Oc1ccc2C3CC(CCN3C)c2c1	6.844663963	ACHE
Cl.CN[C@H](CCOc1ccc(cc1)[N+]([O-])=O)c1ccc(OC(=O)N(C)C)cc1	6.844663963	ACHE
Nc1c2CCCCc2nc2ccccc12	6.844663963	ACHE
CN(Cc1ccccc1)Cc1ccc(cc1)C(=O)c1ccc(OCCCCCN2CCCCC2)cc1	6.844663963	ACHE
Oc1ccc2cc(C(=O)NCCC3CCN(Cc4ccccc4)CC3)c(=O)oc2c1	6.844663963	ACHE
Oc1cc(O)c(cc1Cl)-c1nnc(Nc2ccc(F)cc2)s1	6.844663963	ACHE
O=c1oc2cc(OCCN3CCN(CCCNc4c5CCCCc5nc5ccccc45)CC3)ccc2c2CCCCc12	6.841637508	ACHE
Cc1c(C)c2OC(C)(CCc2c(C)c1O)C(=O)NCCCCCCCNc1c2CCCCc2nc2ccccc12	6.841637508	ACHE
CCN(CC)CCCCCOc1ccc(cc1)C(=O)c1ccc(CN(C)Cc2ccccc2)cc1	6.841637508	ACHE
CCN(CCCCCCNc1cc(O)c(cc1O)N=CCCCCCN(CC)Cc1ccco1)Cc1ccco1	6.841637508	ACHE
COc1cc(cc(c1O)[N+]([O-])=O)C1CC(=O)c2ccccc2O1	6.841637508	ACHE
Nc1c2CCCCc2nc2ccccc12	6.841637508	ACHE
[Br-].COc1ccc(cc1OC)C(=O)CCc1cc[n+](Cc2cccc(Cl)c2)cc1C(C)=O	6.841637508	ACHE
CCOC(=O)c1c(C)nc(nc1-c1ccccc1)N1CCN(CC1)S(=O)(=O)c1ccc(NC(C)=O)c(Cl)c1	6.841637508	ACHE
CN(CCC1CCN(Cc2cccc(C)c2)CC1)C(=O)c1ccccc1	6.838991563	ACHE
CN(CCC1CCN(Cc2cccc(C)c2)CC1)C(=O)c1ccccc1	6.838631998	ACHE
Fc1cccc(CN2CCC(CCC(=O)c3ccc4CCCCNc4c3)CC2)c1	6.838631998	ACHE
C[N+]1(CCOc2cnc3-c4ccccc4C(=O)c4cccc2c34)CCCC1	6.838631998	ACHE
Fc1cccc(CN2CCC(CCC(=O)c3ccc4CCCCNc4c3)CC2)c1	6.838631998	ACHE
COc1ccc2c(c1)occ(C(=O)NCCC1CCN(Cc3ccccc3)CC1)c2=O	6.838631998	ACHE
Oc1ccc(cc1)C1CC(=O)c2ccccc2O1	6.838631998	ACHE
COc1cc(\C=C\C(=O)NCCCCCCCCNc2c3CCCCc3nc3ccccc23)cc(OC)c1OCc1nc(C)c(C)nc1C	6.838631998	ACHE
CN(C)C(=O)N1C(=O)C(=O)c2cc(C)ccc12	6.838631998	ACHE
CC(C)c1ccc(NC(=O)Oc2ccc3N(C)C4[C@@](C)(CC[N+]4(C)C)c3c2)cc1	6.838631998	ACHE
CNC(=O)Oc1ccc2N(C)[C@H]3N(C)CC[C@@]3(C)c2c1	6.835647144	ACHE
Oc1ccccc1CNCCNc1c2CCCCc2nc2ccccc12	6.835082334	ACHE
Nc1c2CCCCc2nc2ccccc12	6.832682665	ACHE
NCCCCCCCCCCNc1c2CCCCc2nc2ccccc12	6.832682665	ACHE
CN(CCCNC(=O)CCc1c[nH]c2ccccc12)CCCNc1c2CCCCc2nc2ccccc12	6.832682665	ACHE
NCCCCCCCCCCNc1c2CCCCc2nc2ccccc12	6.832682665	ACHE
Nc1c2CCCCc2nc2ccccc12	6.832682665	ACHE
Oc1cccc(c1)C1CC(=O)c2ccccc2O1	6.832682665	ACHE
CN(CCCNC(=O)CCc1c[nH]c2ccccc12)CCCNc1c2CCCCc2nc2ccccc12	6.832682665	ACHE
C(c1ccc(C[n+]2ccc3c(c2)[nH]c2ccccc32)cc1)[n+]1ccc2c(c1)[nH]c1ccccc21	6.832682665	ACHE
C[C@H](Cc1ccc(OCCCCCCCCNc2c3CCCCc3nc3ccccc23)cc1)N(C)CC#C	6.832682665	ACHE
CCNCc1ccc2nc(-c3ccc(Cl)cc3)c3CCCN(Cc4ccccc4)c3c2c1	6.832682665	ACHE
COc1cc2CC(CC3CCN(Cc4ccccn4)CC3)C(=O)c2cc1OC	6.832682665	ACHE
O=C(CN1CCCCC1)Nc1ccc2nc([nH]c(=O)c2c1)-c1cc2ccccc2[nH]1	6.830031826	ACHE
Cc1cc(NCCCCCCCNc2cc(C)nc3ccccc23)c2ccccc2n1	6.829738285	ACHE
CC(=NNC(=O)Nc1ccncc1)c1ccc(O)cc1	6.829738285	ACHE
CCCCCCCNC(=O)Oc1ccc2N(C)[C@H]3N(C)CC[C@@]3(C)c2c1	6.829738285	ACHE
CCCCCCNC(=O)Oc1ccc2C3CC(CCN3C)c2c1	6.829738285	ACHE
CCCCCCNC(=O)Oc1ccc2C[C@H]3N(CC)CC[C@@]3(C)c2c1	6.829738285	ACHE
COc1cc2CC(CC3CCN(Cc4ccccc4)CC3)C(=O)c2cc1OC	6.829738285	ACHE
CN(Cc1ccccc1)Cc1ccc(cc1)-c1cc2cc(ccc2oc1=O)[N+]([O-])=O	6.829738285	ACHE
CN1CC[C@]2(C)[C@H]1N(C)c1ccc(OC(=O)N3CCc4ccccc4C3)cc21	6.829738285	ACHE
CCOC(=O)c1ccc2nc(-c3cccnc3)c3CCCNc3c2c1	6.829738285	ACHE
Clc1ccc2C(=O)c3cccc4ccnc(-c2c1NC(=O)CCCN1CCCCC1)c34	6.829738285	ACHE
O=C(CNc1ccc2oc(=O)ccc2c1)c1ccccc1	6.829738285	ACHE
CC1Cc2ccccc2C1=O	6.829738285	ACHE
COc1ccc(cc1)-c1nc(cc2c3ccccc3[nH]c12)C(=O)NCCCCCCNc1c2CCCCc2nc2ccccc12	6.826813732	ACHE
CCCC(C)n1cc(cn1)C(=O)C(F)F	6.826813732	ACHE
Fc1ccc(CNC2CCN(Cc3ccccc3)C2)cc1	6.826813732	ACHE
Oc1ccccc1C1CC(=O)c2ccccc2O1	6.826813732	ACHE
COc1ccc(cc1OC)C(=O)CC(=O)CC1CCN(Cc2ccccc2)CC1	6.826813732	ACHE
CCn1ncc2c(NC3CCCCC3)c(cnc12)C(=O)NCCCCCCNc1c2CCCCc2nc2ccccc12	6.826813732	ACHE
CCCCC1=NC2(CCCC2)C(=O)N1Cc1ccc(cc1)[N+]([O-])=O	6.826231177	ACHE
O=C1C(CC2CCN(Cc3ccccc3)CC2)Cc2ccccc12	6.823995609	ACHE
CNC(=O)Oc1ccc2N(C)[C@H]3ON(C)CC[C@@]3(C)c2c1	6.823908741	ACHE
COc1ccc2CN(C)CC[C@@]34C=C[C@H](O)C[C@@H]3Oc1c24	6.823908741	ACHE
COc1ccc(NC(=S)NCCC2CCN(Cc3ccccc3)CC2)cc1	6.823908741	ACHE
C\C=C1/[C@@H]2Cc3[nH]c(=O)ccc3[C@]1(N)CC(C)=C2	6.823908741	ACHE
Nc1c2CCCCc2nc2ccccc12	6.823908741	ACHE
Cc1c(C)c2OC(C)(CCc2c(C)c1O)C(=O)NCCNc1c2CCCCc2nc2ccccc12	6.823908741	ACHE
OC(CNC(=O)\C=C\c1ccc(O)c(O)c1)CNc1c2CCCCc2nc2cc(Cl)ccc12	6.823908741	ACHE
CCN(CCCCCC=Nc1cc(O)c(NCCCNC(=O)CCCCC2CCSS2)cc1O)Cc1ccccc1OC	6.823908741	ACHE
COc1cc2CC(=CCC3CCN(Cc4ccccc4)CC3)C(=O)c2cc1OC	6.823908741	ACHE
O=C1C(CC2CCN(Cc3ccccc3)CC2)Cc2ccccc12	6.823908741	ACHE
Cc1cccc2nc3OCCCc3c(N)c12	6.823908741	ACHE
Cc1c(C)c2OC(C)(CCc2c(C)c1O)C(=O)NCCCCNc1c2CCCCc2nc2cc(Cl)ccc12	6.823908741	ACHE
COc1cc2CC(Cc3ccc(CN4CCCC4)cc3)C(=O)c2cc1OC	6.823908741	ACHE
Oc1c(CNCCCCCCCCNc2c3CCCCc3nc3ccccc23)cc(Cl)c2cccnc12	6.823908741	ACHE
O=C1C(CC2CCN(CC2)c2ccccc2)Cc2ccccc12	6.823908741	ACHE
COc1cc2CC(Oc3ccc(CN4CCCCC4)cc3)C(=O)c2cc1OC	6.823908741	ACHE
COc1cc2CC(Oc3ccc(cc3)C(C)N(C)C)C(=O)c2cc1OC	6.823908741	ACHE
Nc1c2C3CC(Cc2nc2ccccc12)C=C(CC=C)C3	6.823908741	ACHE
O=C1C(CC2CCN(Cc3ccccc3)CC2)Cc2ccccc12	6.823908741	ACHE
COc1cc(=O)oc2cc(OCCN3CCN(CC(=O)Nc4c5CCCCc5nc5ccccc45)CC3)ccc12	6.823908741	ACHE
O=C(CN1CCN(CCOc2ccc3ccc(=O)oc3c2)CC1)Nc1c2CCCCc2nc2ccccc12	6.823908741	ACHE
CN(C)Cc1ccc(CSCCN2C(=O)c3cccc4cc(cc(C2=O)c34)[N+]([O-])=O)o1	6.823908741	ACHE
CNC(=O)Oc1ccc2N(C)[C@H]3N(CCc4ccccc4)CC[C@@]3(C)c2c1	6.823908741	ACHE
CNC(=O)Oc1ccc2N(C)[C@H]3N(C)CC[C@@]3(C)c2c1	6.823908741	ACHE
COc1cc(OC)c2c(c1)oc(cc2=O)C(=O)NCCCCCCCCCCNc1c2CCCCc2nc2cc(Cl)cc(Cl)c12	6.823908741	ACHE
O=C(NCCCCCCCCCCCCNc1c2CCCCc2nc2ccccc12)c1cc(=O)c2ccccc2o1	6.823908741	ACHE
O=C(NCCCCCCCCNc1c2CCCCc2nc2ccccc12)c1cc(=O)c2ccccc2o1	6.823908741	ACHE
C[N+]12CCc3ccccc3C1c1ccc(OCCCCCCOc3ccc4C5c6ccccc6CC[N+]5(C)CCc4c3)cc1CC2	6.823908741	ACHE
Nc1c2CCCCc2nc2ccccc12	6.823908741	ACHE
Fc1ccc(C[n+]2cccc(Cn3nnc4ccccc4c3=O)c2)cc1	6.823908741	ACHE
Brc1ccccc1C[n+]1cccc(Cn2nnc3ccccc3c2=O)c1	6.823908741	ACHE
COc1cc2CC(Oc3ccc(cc3)C(C)N(C)C)C(=O)c2cc1OC	6.823908741	ACHE
COc1cc2CC(Oc3ccc(CN4CCCCC4)cc3)C(=O)c2cc1OC	6.823908741	ACHE
[O-]S(=O)(=O)C(F)(F)F.[O-]S(=O)(=O)C(F)(F)F.COc1cc2CC[N+](C)(CCCCCCc3cccc(OC)[n+]3C)Cc2cc1OC	6.823908741	ACHE
COc1cc(ccc1OCC(=O)NCCCNc1c2CCCCc2nc2ccccc12)-c1nc2ccccc2s1	6.823908741	ACHE
O=C1c2ccccc2-c2nccc3cc(OCCCCN4CCCCC4)cc1c23	6.823908741	ACHE
C(CCNc1c2CCCCc2nc2ccccc12)CCc1ccccn1	6.823908741	ACHE
CCN(CCCCCN1C(=O)c2ccc(cc2C1=O)[N+]([O-])=O)Cc1ccccc1	6.821023053	ACHE
O=c1ccc2[C@H](CCCc2[nH]1)NCCCCCCCCCCN[C@H]1CCCc2[nH]c(=O)ccc12	6.821023053	ACHE
COc1ccccc1SCCOc1c(OC)ccc2cc3-c4cc5OCOc5cc4CC[n+]3cc12	6.821023053	ACHE
CSc1ccc(\C=C2\S\C(NC2=O)=N\c2ccc3oc(=O)ccc3c2)cc1	6.821023053	ACHE
COc1ccccc1\C=C1/COc2cc(OCCCCCCNc3c4CCCCc4nc4ccccc34)ccc2C1=O	6.821023053	ACHE
O=c1ccc2[C@H](CCCc2[nH]1)NCCCCCCCCCCN[C@H]1CCCc2[nH]c(=O)ccc12	6.821023053	ACHE
Clc1ccc(CN2CCC(CCC(=O)c3cc4CCC(=O)n5ccc(c3)c45)CC2)cc1	6.819988881	ACHE
C(CCCCCNc1ccncc1)CCCCNc1ccncc1	6.818156412	ACHE
COc1ccc2cc3-c4cc5OCOc5cc4CC[n+]3cc2c1OCCC[n+]1cccc(C)c1	6.818156412	ACHE
CCCCN(CCC1CCCCCC1)Cc1cn(OC(=O)N(C)C)c2ccccc12	6.818156412	ACHE
O=c1n(CCCCNc2c3CCCCc3nc3ccccc23)[se]c2ccccc12	6.818156412	ACHE
CCCCNC(=O)Oc1ccc2N(C)C3[N@H+](C)CC[C@@]3(C)c2c1	6.818156412	ACHE
CCCCNC(=O)Oc1ccc2N(C)C3[N@H+](C)CC[C@@]3(C)c2c1	6.818013576	ACHE
CCCCCCCNC(=O)Oc1ccc2C3CC(CCN3CC)c2c1	6.815308569	ACHE
Cc1nc(cc2c3ccccc3[nH]c12)C(=O)NCCCCCCCCNc1c2CCCCc2nc2ccccc12	6.815308569	ACHE
CC(=O)N[C@@H](Cc1c[nH]c2ccccc12)C(=O)NCCCCCCNc1c2CCCCc2nc2ccccc12	6.815308569	ACHE
COc1cc2C\C(=C/c3ccc(cc3)N3CCN(CC3)c3ccc(cc3)C(F)(F)F)C(=O)c2cc1OC	6.815308569	ACHE
O=c1cc(oc2cc(OCCCN3CCN(CCCNc4c5CCCCc5nc5ccccc45)CC3)ccc12)-c1ccccc1	6.815308569	ACHE
Cc1ccc(Nc2nc(Nc3cccc(c3)C(F)(F)F)nc(n2)N2CCN(CC2)c2ncccc2C#N)cc1	6.815308569	ACHE
CCNC(=S)Nc1cc(ncn1)-n1cnc(CN(C)C)c1	6.815308569	ACHE
Clc1cc(NC(=O)OCCCCCNCc2ccccc2)cc(Cl)n1	6.815308569	ACHE
CCOC(=O)C1=C(Oc2nc3CCCCc3c(N)c2C1c1ccccc1Cl)c1ccccc1	6.815308569	ACHE
O=C(CCCCCN1CCC2C(C1)Nc1ccccc21)Nc1ccc(\C=C2/CCn3c2nc2ccccc2c3=O)cc1	6.815308569	ACHE
CC(=C)C(=O)N(CCCCN=c1n2CCCCCCc2nc2ccccc12)CCCN=c1n2CCCCCCc2nc2ccccc12	6.814741235	ACHE
Fc1ccccc1CN1CCC(CCN2C(=O)c3cc4OCOc4cc3C22CC2)CC1	6.812479279	ACHE
COc1ccc2CN(CCCCCCOc3cccc(c3)C(C)N3CCOCC3)CC[C@@]34C=C[C@H](O)C[C@@H]3Oc1c24	6.812479279	ACHE
CCCNC(=O)Oc1ccc2C[C@H]3N(CC)CC[C@@]3(C)c2c1	6.812479279	ACHE
COc1cc2CC(Cc3ccc(CN4CCCC4)cc3)C(=O)c2cc1OC	6.812479279	ACHE
[I-].CN(C)C(=O)Oc1cccc2[n+](C)cc(cc12)C(=O)N(C)C	6.812479279	ACHE
Brc1ccc2c(c1)occ(C(=O)NCCC1CCN(Cc3ccccc3)CC1)c2=O	6.812479279	ACHE
CCCNC(=O)Oc1ccc2CC3N(CC)CC[C@@]3(C)c2c1	6.812479279	ACHE
CNC(=O)c1sc(nc1OCC1CCC1)-c1ccnc(NC(=O)CNCCNc2c3CCCCc3nc3ccccc23)c1	6.809668302	ACHE
[O-][n+]1ccc(cc1)C(=O)NCCC1CCN(Cc2ccccc2)CC1	6.809668302	ACHE
CCCCCCNC(=O)Oc1ccc2C3CC(CCN3CC)c2c1	6.806875402	ACHE
CC1N[C@@H](Cc2c1[nH]c1ccccc21)C(=O)NCCCCCCNc1c2CCCCc2nc2ccccc12	6.806875402	ACHE
COc1ccc2cc3-c4cc5OCOc5cc4CC[n+]3cc2c1OCCCN(C)c1ccccc1	6.806875402	ACHE
CN1c2ccccc2C(NCCCCCCC(=O)NCCCCNc2c3CCCCc3nc3ccccc23)c2ccc(Cl)cc2S1(=O)=O	6.806875402	ACHE
COc1cc2C\C(=C\c3ccncc3)C(=O)c2cc1OCCCCN1CCCC1	6.806875402	ACHE
O=C(CN1CCCCC1)Nc1cccc2-c3nccc4cccc(C(=O)c12)c34	6.806875402	ACHE
Nc1c2CCCCc2nc2ccccc12	6.804100348	ACHE
C(CCNc1c2CCCCc2nc2ccccc12)CNc1c2CCCCc2nc2ccccc12	6.804100348	ACHE
C(CCNc1c2CCCCc2nc2ccccc12)CNc1c2CCCCc2nc2ccccc12	6.804100348	ACHE
CCCN(CC(=O)N1CCC[C@@H]2[C@@H]3Cc4[nH]c(=O)ccc4[C@]12CC(C)=C3)CC(=O)n1c2C[C@@H]3C=C(C)C[C@]4(NCCC[C@H]34)c2ccc1=O	6.804100348	ACHE
Nc1c2CCCCc2nc2ccccc12	6.804100348	ACHE
CCOC(=O)C1C(c2cccnc2)c2c(N)c3CCCCc3nc2N=C1C	6.801342913	ACHE
COc1cc(CCC(=O)NCCCC(=O)NNc2c3CCCCc3nc3ccccc23)cc(OC)c1OC	6.801342913	ACHE
CCCC(C)n1cc(cn1)C(=O)C(F)F	6.801342913	ACHE
C[N+](C)(C)c1cccc(OCCCCOc2cccc(c2)[N+](C)(C)C)c1	6.801342913	ACHE
Clc1ccc2CN3CCCCCC3=Nc2c1	6.801342913	ACHE
Nc1c2CCCCc2nc2ccccc12	6.801342913	ACHE
CCN(CCCCCCn1nc(ccc1=O)-c1cc(F)ccc1O)Cc1ccccc1N(C)C	6.801342913	ACHE
CN1CCN(CC(=O)Nc2ccc3nc4c5[nH]c6ccccc6c5ccn4c(=O)c3c2)CC1	6.801342913	ACHE
CC1=C[C@H]2C[C@@H](C1)c1c(C2)nc2cc(Cl)ccc2c1NCc1ccc(cc1)C#N	6.801342913	ACHE
Clc1ccc2C(=C)N3CCCCCC3=Nc2c1	6.801342913	ACHE
CCOC(=O)C1=C(C)Nc2nc3CCCCc3c(N)c2[C@@H]1c1ccccc1OC	6.801342913	ACHE
COc1ccc(cc1OC)[C@H]1OC(=O)[C@@H]2[C@H](OC(=O)[C@H]12)c1ccc2OCOc2c1	6.801342913	ACHE
CCN(CCCCNc1c2CCCCc2nc2ccccc12)CC(=O)Nc1nc(cs1)-c1ccccc1	6.799998135	ACHE
CCN(CCCCCCNc1c2CCCCc2nc2ccccc12)CC(=O)Nc1nc(cs1)-c1ccc(OC)cc1	6.799998135	ACHE
CCCCCCCNC(=O)Oc1ccc2C3CC(CCN3C)c2c1	6.798602876	ACHE
CC(C)C1=N[C@H]2CC[C@]34C[C@@]33[C@@H](CC[C@H]4[C@]2(C)CS1)[C@]1(C)C[C@@H](O)[C@H]([C@H](C)N(C)C(=O)OC(C)(C)C)[C@@]1(C)CC3=O	6.798602876	ACHE
O=C(NCCCCCCNc1c2CCCCc2nc2ccccc12)c1cc2c3ccccc3[nH]c2c(n1)-c1ccccc1	6.798602876	ACHE
CCCCCCCNC(=O)Oc1ccc2C3CC(C)(CCN3CC)c2c1	6.798602876	ACHE
Nc1c2CCCCc2nc2ccccc12	6.795880017	ACHE
Cn1c(NCCNc2c3CCCCc3nc3cc(Cl)ccc23)nc(cc1=O)-c1ccncc1F	6.795880017	ACHE
CN(C)CCc1cccc(OC(=O)N(C)C)c1	6.795880017	ACHE
CCCCCCCNC(=O)Oc1cccc(CN(CC)CCCOc2ccc3c(c2)oc2ccccc2c3=O)c1	6.795880017	ACHE
O=S(=O)(CCCN1CCN(Cc2ccccc2)CC1)NCCNc1cccc2ccccc12	6.795880017	ACHE
Nc1c2CCCCc2nc2ccccc12	6.795880017	ACHE
CCOC(=O)C1C(c2ccccc2OC)c2c(N)c3CCCCc3nc2N=C1C	6.795880017	ACHE
CN1c2ccccc2C(NCCCCCCC(=O)CCCCNc2c3CCCCc3nc3ccccc23)c2ccc(Cl)cc2S1(=O)=O	6.795880017	ACHE
CNc1cc(NCCSCc2ccc(CN(C)C)o2)c(cc1[N+]([O-])=O)[N+]([O-])=O	6.795880017	ACHE
CC1CCN(Cc2ccccc2[N+]([O-])=O)CC1	6.795880017	ACHE
CCOC(=O)C1C(c2ccccc2OC)c2c(N)c3CCCCc3nc2N=C1C	6.795880017	ACHE
Clc1cccc(CNCCCCCN2C(=O)c3ccccc3C2=O)c1	6.795880017	ACHE
CCN1CCc2cc(ccc2C1)-c1cnc2[nH]c3cnc(cc3c2c1)C#N	6.795880017	ACHE
COc1ccc2C(=O)\C(Oc2c1)=C\c1ccc(OCCN2CCCCC2)c(Cl)c1	6.795880017	ACHE
CCN(CCC=Nc1cc(O)c(NCCCCCCNC(=O)CCCCC2CCSS2)cc1O)Cc1ccccc1OC	6.795880017	ACHE
CNC(=O)Oc1ccc2N(C)[C@H]3N(C)CC[C@@]3(C)c2c1	6.795880017	ACHE
CCN=C1CCc2c1n(C)c1ccc(OC(=O)NC)c(Cl)c21	6.795880017	ACHE
CNC(=O)Oc1ccc2n(C)c3C(CCc3c2c1)=NCCc1ccccc1	6.795880017	ACHE
COc1cc2CC(CC3CCN(Cc4ccccc4[N+]([O-])=O)CC3)C(=O)c2cc1OC	6.795880017	ACHE
COc1cc2C\C(=C/c3cccc(CN4CCCCC4)c3)C(=O)c2cc1OC	6.795880017	ACHE
COc1cc2O\C(=C/c3ccc(CN4CCCC4)cc3)C(=O)c2cc1OC	6.795880017	ACHE
COc1ccc2CN(CC(C)=C)CC[C@@]34C=C[C@H](O)C[C@@H]3Oc1c24	6.795880017	ACHE
O=c1n2CC\C(=C/c3ccc(OCCN4CCCCC4)cc3)c2nc2ccccc12	6.795880017	ACHE
Nc1c2CCCCc2nc2nc(N3CCCC3)c(cc12)C#N	6.795880017	ACHE
CCCCCCNC(=O)Oc1cccc(CN(CC)CCCOc2ccc3c(c2)oc2ccccc2c3=O)c1	6.795880017	ACHE
COc1cc2CC(CC3CCN(Cc4ccccc4[N+]([O-])=O)CC3)C(=O)c2cc1OC	6.795880017	ACHE
COc1ccc(CC\[NH+]=c2/c(OC)ccc3cc4-c5cc6OCOc6cc5CCn4cc23)cc1OC	6.795880017	ACHE
C(c1ccc(cc1)-c1ccc(Cn2ccc(cc2)=[N+]2CCCCC2)cc1)n1ccc(cc1)=[N+]1CCCCC1	6.795880017	ACHE
Cc1cccc(c1)-c1nnc(s1)-c1ccc(O)cc1O	6.795880017	ACHE
CCN(CCCOc1ccc(cc1)-c1coc2cc(OCCCN(CC)Cc3ccccc3OC)cc(O)c2c1=O)Cc1ccccc1OC	6.795880017	ACHE
CN(C)Cc1ccc(CSCCNc2nnc(c(C)c2[N+]([O-])=O)-c2ccccc2)o1	6.795880017	ACHE
CN(C)CCNC(=O)c1ccc(\C=C2/CCn3c2nc2cc(Cl)ccc2c3=O)cc1	6.795880017	ACHE
Fc1ccc(COc2ccc3cc(C(=O)NCCc4c[nH]c5ccccc45)c(=O)oc3c2)cc1	6.795880017	ACHE
COc1cc2CC(CC3CCN(Cc4ccccc4)CC3)C(=O)c2cc1OC	6.795880017	ACHE
Nc1c2C(c3cccc(O)c3)n3n(-c2nc2CCCCc12)c(=O)c1ccccc1c3=O	6.795880017	ACHE
COc1cc2CC(CC3CCN(Cc4ccccc4)CC3)C(=O)c2cc1OC	6.795880017	ACHE
Nc1c2CCCCc2nc2ccccc12	6.795880017	ACHE
COc1cc2C(CCCCCCN(C)Cc3ccccc3)OC(=O)c2cc1OC	6.795880017	ACHE
Cl.Cl.N[C@@H](Cc1c[nH]c2ccccc12)C(=O)NCCNc1c2CCCCc2nc2cc(Cl)ccc12	6.795880017	ACHE
[O-][N+](=O)c1ccc(C[n+]2cccc(Cn3nnc4ccccc4c3=O)c2)cc1	6.795880017	ACHE
Nc1c2CCCCc2nc2ccccc12	6.795880017	ACHE
CC\N=C1/CCc2c1n(C)c1ccc(OC(=O)NC)c(Cl)c21	6.795880017	ACHE
CCN(CCCCCCn1nc(ccc1=O)-c1cc(F)ccc1O)Cc1ccccc1N(C)C	6.795880017	ACHE
CNC(=O)Oc1ccc2N(Cc3ccccc3)[C@H]3N(C)CC[C@@]3(C)c2c1	6.793713956	ACHE
CNC(=O)Oc1ccc2N(Cc3ccccc3)C3N(C)CC[C@@]3(C)c2c1	6.793713956	ACHE
CNC(=O)Oc1ccc2N(Cc3ccccc3)C3N(C)CC[C@@]3(C)c2c1	6.793174124	ACHE
Cc1cc(NCCCCCCCCNc2cc(C)nc3ccccc23)c2ccccc2n1	6.793174124	ACHE
CC1=CC2Cc3nc4cc(Cl)ccc4c(N)c3C(C1)C2NC=O	6.793174124	ACHE
O=C1N(CCC2CCN(Cc3ccccn3)CC2)C(=O)c2cc3OCOc3cc12	6.793174124	ACHE
CC1=CC2Cc3nc4cc(Cl)ccc4c(N)c3C(C1)C2NC=O	6.793174124	ACHE
CCN(CCCCCN1C(=O)c2ccc(cc2C1=O)[N+]([O-])=O)CCCc1ccccc1	6.793174124	ACHE
C(c1cccc(Cn2ccc(cc2)=[N+]2CCCC2)c1)n1ccc(cc1)=[N+]1CCCC1	6.790484985	ACHE
COc1cc2C\C(=C/c3cccc(CN4CCCCC4)c3)C(=O)c2cc1OC	6.790484985	ACHE
Nc1c2CCCCc2nc2ccc(O)cc12	6.790484985	ACHE
COc1cc(cc(OC)c1OC)C(=O)NCC(=O)NNc1c2CCCCc2nc2ccccc12	6.787812396	ACHE
O\N=C\c1ncc(CCCCCNc2c3CCCCc3nc3ccccc23)cc1O	6.787812396	ACHE
COc1cc2CC(CC3(F)CCN(Cc4ccccc4C#N)CC3)C(=O)c2cc1OC	6.787812396	ACHE
C(Cc1ccc(Cn2ccc(cc2)=[N+]2CCCCC2)cc1)Cc1ccc(Cn2ccc(cc2)=[N+]2CCCCC2)cc1	6.787812396	ACHE
Nc1ccc2oc(nc2c1)N1CCN(CC1)C(=O)c1cccc(Br)c1	6.787812396	ACHE
COc1ccc2oc(=O)c(cc2c1)-c1ccc(CN(C)Cc2ccccc2)cc1	6.787812396	ACHE
Clc1cccc(CN2CCC(CCC(=O)c3ccc4N(Cc5ccccc5)CCCc4c3)CC2)c1	6.785156152	ACHE
O=C(CCC1CCN(Cc2ccccc2)CC1)c1ccc2CCCNc2c1	6.785156152	ACHE
Nc1c2C(O)CCCc2nc2ccccc12	6.785156152	ACHE
COc1ccc(CNCCCCN2CCN(Cc3ccccc3)CC2)cc1OC	6.785156152	ACHE
CCCCc1cn(CCCOc2c(OC)ccc3cc4-c5cc6OCOc6cc5CC[n+]4cc23)nn1	6.782516056	ACHE
CCC1=CC2CC(C1)Cc1nc3ccccc3c(N)c21	6.782516056	ACHE
O=C(CCC1CCN(Cc2ccccc2)CC1)c1ccc2CCCNc2c1	6.779996574	ACHE
NCCCCC\N=c1/n2CCCc2nc2cc(Cl)ccc12	6.779891912	ACHE
CCNC(=S)Nc1cc(ncn1)-n1cnc(C=O)c1	6.779891912	ACHE
COc1cc(=O)oc2cc(OCCCN3CCN(CC(=O)Nc4c5CCCCc5nc5ccccc45)CC3)ccc12	6.779891912	ACHE
Nc1c2CCCCc2nc2ccccc12	6.777283529	ACHE
Nc1c2CCCCc2nc2ccccc12	6.777283529	ACHE
Nc1c2CCCCc2nc2ccccc12	6.777283529	ACHE
Cl.CN(C)c1ccc(cc1)C(=O)NCCCCCCCNc1c2CCCCc2nc2ccccc12	6.777283529	ACHE
Fc1ccc(CN2CCC(CCN3C(=O)c4cc5OCOc5cc4C3=O)CC2)cc1	6.777283529	ACHE
COc1ccc2CN(CCCNCCCNC34CC5CC(C)(CC(C)(C5)C3)C4)CC[C@@]34C=C[C@H](O)C[C@@H]3Oc1c24	6.775208044	ACHE
Fc1ccccc1CNCCCCCN1C(=O)c2ccccc2C1=O	6.774690718	ACHE
CNC(=O)c1sc(nc1OCCCc1cn(CCNc2c3CCCCc3nc3ccccc23)nn1)-c1ccnc(NC(=O)C2CC2)c1	6.774690718	ACHE
COc1ccc(CCOCCCCCNc2c3CCCCc3nc3ccccc23)cc1OC	6.774690718	ACHE
CN1CC[C@]2(C)[C@H]1N(C)c1ccc(OC(=O)Nc3ccc(Br)cc3)cc21	6.774432287	ACHE
N=c1oc2ccc3ccc(=O)oc3c2cc1C(=O)NC1CCCCC1	6.772113295	ACHE
CCOC(=O)C1C(c2ccc(C)cc2)c2c(N)c3CCCCc3nc2N=C1C	6.772113295	ACHE
CCCCCCCNC(=O)Oc1ccc2C3CC(CCN3CC)c2c1	6.772113295	ACHE
CCOC(=O)C1C(c2ccc(C)cc2)c2c(N)c3CCCCc3nc2N=C1C	6.772113295	ACHE
O=C(CN1CCN(CCCCOc2ccc3ccc(=O)oc3c2)CC1)Nc1c2CCCCc2nc2ccccc12	6.772113295	ACHE
COc1ccc(\C=C2/COc3cc(OCCCCCCCCCNc4c5CCCCc5nc5ccccc45)ccc3C2=O)cc1	6.772113295	ACHE
CN(CCC1CCN(Cc2ccccc2)CC1)C(=O)c1ccccc1	6.770011163	ACHE
CC(=O)C1=C(C)NC(SCC(=O)Nc2ccccc2)=NC1c1ccccc1	6.769551079	ACHE
COc1ccc2cc(ccc2c1)C(=O)NCCC1CCN(Cc2ccccc2)CC1	6.769551079	ACHE
CN(CCC1CCN(Cc2ccccc2)CC1)C(=O)c1ccccc1	6.769551079	ACHE
Clc1ccc2c(NCc3ccccc3)c3CCCCc3nc2c1	6.769551079	ACHE
CCCCCCCNC(=O)Oc1cccc(CN(CCCOc2ccc3c(c2)oc2ccccc2c3=O)C(C)C)c1	6.769551079	ACHE
COc1ccccc1CN(C)CCCCCC(=O)N(C)CCCCCCCCN(C)C(=O)CCCCCN(C)Cc1ccccc1OC	6.769551079	ACHE
COc1ccccc1CN(C)CCCCCC(=O)N(C)CCCCCCCCN(C)C(=O)CCCCCN(C)Cc1ccccc1OC	6.769551079	ACHE
Nc1c2CCCCc2nc2ccccc12	6.769551079	ACHE
CN(CCC1CCN(Cc2ccccc2)CC1)C(=O)c1ccccc1	6.769551079	ACHE
Nc1c2CCCc2nc2CCCCc12	6.769551079	ACHE
CC1=C[C@H]2Cc3[nH]c(=O)ccc3[C@@]3(C1)[C@@H]2CCCN3C(=O)CCN1CCN(CCC(=O)N2CCC[C@@H]3[C@@H]4Cc5[nH]c(=O)ccc5[C@]23CC(C)=C4)CC1	6.769551079	ACHE
CCN(CCCOc1ccc(cc1)-c1cc(=O)c2c(OC)c(OC)c(OC)cc2o1)Cc1ccccc1OC	6.769551079	ACHE
Nc1c2CCCCc2nc2Oc3ccc4ccccc4c3C(c3ccc(cc3)[N+]([O-])=O)c12	6.769551079	ACHE
CCCN(CCC)CCCCCCCCOc1ccc(CN(CC)CC)cc1	6.769551079	ACHE
CN(CCC1CCN(Cc2ccccc2)CC1)C(=O)c1ccccc1	6.769551079	ACHE
CCCCCCNC(=O)Oc1cccc(CN(CCCOc2ccc3c(c2)oc2ccccc2c3=O)C(C)C)c1	6.769551079	ACHE
Clc1ccc2c(Nc3ccccc3)c3CCCCc3nc2c1	6.769551079	ACHE
CNC(=O)Oc1ccc2N(C)[C@H]3N(CCc4ccccc4)CC[C@@]3(C)c2c1	6.769551079	ACHE
COc1ccccc1CN(C)CCCCCC(=O)N(C)CCCCCCCCN(C)C(=O)CCCCCN(C)Cc1ccccc1OC	6.769551079	ACHE
COc1ccccc1CN(C)CCCCCC(=O)N(C)CCCCCCCCN(C)C(=O)CCCCCN(C)Cc1ccccc1OC	6.769551079	ACHE
CN(CCC1CCN(Cc2ccccc2)CC1)C(=O)c1ccccc1	6.769551079	ACHE
COc1ccccc1CN(C)CCCCCC(=O)N(C)CCCCCCCCN(C)C(=O)CCCCCN(C)Cc1ccccc1OC	6.769551079	ACHE
COc1ccccc1CN(C)CCCCCC(=O)N(C)CCCCCCCCN(C)C(=O)CCCCCN(C)Cc1ccccc1OC	6.769551079	ACHE
COc1cc(cc(OC)c1OC)-c1nnc(s1)-c1ccc(O)cc1O	6.769551079	ACHE
COc1ccccc1CN(C)CCCCCC(=O)N(C)CCCCCCCCN(C)C(=O)CCCCCN(C)Cc1ccccc1OC	6.769551079	ACHE
CCNC(=S)Nc1cc(ncn1)-n1cnc(c1)[N+]([O-])=O	6.769551079	ACHE
CCOC(=O)C1C(c2ccc(C)cc2)c2c(N)c3CCCCc3nc2N=C1C	6.769551079	ACHE
COc1ccccc1CN(C)CCCCCC(=O)N(C)CCCCCCCCN(C)C(=O)CCCCCN(C)Cc1ccccc1OC	6.769551079	ACHE
CCCCCCCNC(=O)Oc1cccc(CN(CCCOc2ccc3c(c2)oc2ccccc2c3=O)C(C)C)c1	6.769551079	ACHE
COc1ccc2oc(cc(=O)c2c1)C(=O)NCCC1CCN(Cc2ccccc2)CC1	6.769551079	ACHE
COc1cc2[nH]c(cc(=O)c2cc1OC)C(=O)NCCC1CCN(Cc2ccccc2)CC1	6.769551079	ACHE
COc1ccc(NCc2ccc3N(C(=O)c4ccccc4)C(=O)C(=O)c3c2)cc1	6.769551079	ACHE
[Br-].COc1cccc2cc[n+](cc12)-c1ccc(Cl)cc1	6.769551079	ACHE
Fc1cccc(C[n+]2cccc(Cn3nnc4ccccc4c3=O)c2)c1	6.769551079	ACHE
O=c1n(Cc2ccc[n+](Cc3ccccc3)c2)nnc2ccccc12	6.769551079	ACHE
COc1ccccc1CN(C)CCCCCC(=O)N(C)CCCCCCCCN(C)C(=O)CCCCCN(C)Cc1ccccc1OC	6.769551079	ACHE
Nc1c2CCCCc2nc2ccccc12	6.769551079	ACHE
CC(NCCc1cccc(OC(=O)N(C)C)c1)C#C	6.769551079	ACHE
CCN1CCC2CC1c1ccc(OC(=O)NC)cc21	6.76700389	ACHE
[Br-].COC(=O)c1c[n+](Cc2cccc(Cl)c2)ccc1CCC(=O)c1ccc(OC)c(OC)c1	6.76700389	ACHE
CCN(C)c1ccc(cc1)-c1coc2cc(OC)c(OC)cc2c1=O	6.76700389	ACHE
Fc1ccc(CNCCCCCCCN2C(=O)c3ccccc3C2=O)c(F)c1	6.76700389	ACHE
Cl.CN(CCCCCCCN1C(=O)c2ccccc2C1=O)Cc1ccccc1	6.764471553	ACHE
Nc1c2CCCCc2nc2ccccc12	6.764471553	ACHE
CSc1ccc(\C=N\c2ccc3oc(=O)ccc3c2)cc1	6.764471553	ACHE
Cl.COc1ccc2C(=O)\C(COc2c1)=C\c1ccc(OCCN2CCCCC2)cc1	6.761953897	ACHE
COc1cc2CCC(CC3C=CN(Cc4ccccc4)C=C3C(C)=O)C(=O)c2cc1OC	6.761953897	ACHE
Nc1c2CCCCc2nc2ccccc12	6.761953897	ACHE
Fc1ccc(cc1)N1CCN(CC1)c1ccc(C=C2C(=O)c3ccccc3C2=O)cc1	6.761953897	ACHE
Clc1ccc(\C=C2\S\C(NC2=O)=N\c2ccc3oc(=O)ccc3c2)cc1	6.759450752	ACHE
CN1[C@H]2ON(C)CC[C@@]2(C)c2cc(OC(=O)Nc3ccccc3C)ccc12	6.756961951	ACHE
COc1cc2nc(NC(=O)CN3CCN(Cc4ccc(F)cc4)CC3)sc2cc1OC	6.756961951	ACHE
CCCCCCCNC(=O)Oc1ccc(Cc2nc3cc(ccc3n2CCC(C)C)C(=O)N(CC)CC)cc1	6.756961951	ACHE
CCCCCCCNC(=O)Oc1ccc(Cc2nc3cc(ccc3n2CCC(C)C)C(=O)N(CC)CC)cc1	6.756961951	ACHE
COc1cc2oc(cc(=O)c2cc1OC)C(=O)NCCCCCCCCCCNc1c2CCCCc2nc2cc(Cl)cc(Cl)c12	6.756961951	ACHE
C(CCCCCNc1c2CCCCc2nc2ccccc12)CCCCNc1ccncc1	6.754487332	ACHE
COc1ccc2cc3-c4cc5OCOc5cc4CC[n+]3cc2c1OCCCCOc1c(OC)ccc2cc3-c4cc5OCOc5cc4CC[n+]3cc12	6.754487332	ACHE
CCCOc1cc2CC(CC3(F)CCN(Cc4cccc(F)c4)CC3)C(=O)c2cc1OCCC	6.754487332	ACHE
CCN1CC[C@]2(C)[C@H]1Cc1ccc(OC(=O)Nc3ccccc3)cc21	6.754487332	ACHE
CCN1CC[C@]2(C)C1Cc1ccc(OC(=O)Nc3ccccc3)cc21	6.754487332	ACHE
C(CCCCCNc1c2CCCCc2nc2ccccc12)CCCCNc1ccncc1	6.754487332	ACHE
COc1ccc2cc3-c4cc5OCOc5cc4CC[n+]3cc2c1OCCSc1ccccc1	6.752026734	ACHE
Cc1ccc(cc1)S(=O)(=O)SCc1ccc(cc1)C(C)(C)C	6.752026734	ACHE
CC(=O)N(CCCCN=c1n2CCCCCCc2nc2ccccc12)CCCN=c1n2CCCCCCc2nc2ccccc12	6.751046385	ACHE
SCCC(=O)NCCCCCCNc1c2CCCCc2nc2cc(Cl)ccc12	6.749994972	ACHE
CCOC(=O)C1=C(C)Nc2nc3CCC(C)Cc3c(N)c2C1c1ccccc1OC	6.749579998	ACHE
Clc1ccc(CNC2CCN(Cc3ccccc3)C2)cc1	6.749579998	ACHE
Nc1c2CCCCc2nc2ccccc12	6.749579998	ACHE
CC(=O)NCCc1c[nH]c2ccc(OC(=O)NCCCCCCNc3c4CCCCc4nc4ccccc34)cc12	6.74865384	ACHE
CC1=C[C@H]2Cc3[nH]c(=O)ccc3[C@@]3(C1)[C@@H]2CCCN3C(=O)CCN1CCCN(CCC(=O)N2CCC[C@@H]3[C@@H]4Cc5[nH]c(=O)ccc5[C@]23CC(C)=C4)CC1	6.747146969	ACHE
COc1ccc(cc1)-c1cc2cc(OCCCN(C)Cc3cccc(OC(=O)NCCCCCc4ccccc4)c3)ccc2oc1=O	6.747146969	ACHE
COc1cc(\C=C\C(=O)NCCCCNc2c3CCCCc3nc3ccccc23)cc(OC)c1OCc1nc(C)c(C)nc1C	6.747146969	ACHE
Clc1ccc(cc1)C(=O)NCCC1CCN(Cc2ccccc2)CC1	6.744992978	ACHE
Cc1ccc(cc1)C(=O)NCCC1CCN(Cc2ccccc2)CC1	6.744992978	ACHE
Clc1ccccc1Cn1cc(COC(=O)COc2cc(=O)oc3ccccc23)nn1	6.744727495	ACHE
COc1ccc2[nH]cc(CCNC(=O)CN(CCCCCCCCNc3c4CCCCc4nc4ccccc34)C(=O)CCCC[C@@H]3CCSS3)c2c1	6.744727495	ACHE
NCCCCCCCCCCCCNc1c2CCCCc2nc2ccccc12	6.744727495	ACHE
Cc1ccc(cc1)C(=O)NCCC1CCN(Cc2ccccc2)CC1	6.744727495	ACHE
Clc1ccc(cc1)C(=O)NCCC1CCN(Cc2ccccc2)CC1	6.744727495	ACHE
Clc1ccc2c(NCCCCCNC(=O)c3c[nH]c4ccccc34)c3CCCCc3nc2c1	6.744727495	ACHE
CN1[C@@H]2[C@@](C)(CC[N@@+]2(C)O)c2cc(OC(=O)Nc3ccccc3C)ccc12	6.744727495	ACHE
Nc1c2CCCCc2nc2ccccc12	6.744727495	ACHE
CC1CCN(CCc2ccccc2)CC1	6.744727495	ACHE
Nc1c2CCCCc2nc2ccccc12	6.744727495	ACHE
Nc1c2CCCCc2nc2ccccc12	6.744727495	ACHE
CN(Cc1ccccc1)Cc1ccc(COc2ccc3c(C)cc(=O)oc3c2)cc1	6.744727495	ACHE
Clc1cccc(CNCCCCCCN2C(=O)c3ccccc3C2=O)c1	6.744727495	ACHE
Clc1cccc(Cl)c1CO\N=C\c1cc[n+](CCCc2ccccc2)cc1	6.744727495	ACHE
C[C@H]1CCC[C@@H](C)N1S(=O)(=O)c1ccccc1[N+]([O-])=O	6.744727495	ACHE
CNC(=O)Oc1ccc2n(C)c3C(CCc3c2c1Br)=NC	6.744727495	ACHE
COc1cc2CC(CC3CCN(CCc4ccccc4)CC3)C(=O)c2cc1OC	6.744727495	ACHE
COc1ccc2CN(CC=C)CC[C@@]34C=C[C@H](O)C[C@@H]3Oc1c24	6.744727495	ACHE
NCCCCCCCCCCCCNc1c2CCCCc2nc2ccccc12	6.744727495	ACHE
Clc1ccc2c(NCCCCCNC(=O)c3c[nH]c4ccccc34)c3CCCCc3nc2c1	6.744727495	ACHE
CCCCCCOC(=O)[C@H](CCC(=O)NCCC1CCN(Cc2ccccc2)CC1)NC(=O)c1cc(Br)cs1	6.744727495	ACHE
CN(Cc1ccccc1)Cc1ccc(\C=C2/Cc3ccc(OCCCCN4CCCCC4)cc3C2=O)cc1	6.744727495	ACHE
COc1cc2CC\C(=C/c3ccc(CN(C)Cc4ccccc4)cc3)C(=O)c2cc1OC	6.744727495	ACHE
CN1[C@H]2N(CCc3ccccc3)CC[C@@]2(C)c2cc(OC(=O)NCc3ccccc3)ccc12	6.744727495	ACHE
Clc1cccc(Cl)c1CO\N=C\c1cc[n+](CCCc2ccccc2)cc1	6.744727495	ACHE
COc1cc2CC(CC3CCN(CCc4ccccc4)CC3)C(=O)c2cc1OC	6.744727495	ACHE
Nc1c2CCCCc2nc2ccccc12	6.744727495	ACHE
CN(C)Cc1ccc(CSCc2ccc(cc2)-c2ccc(CSCc3ccc(CN(C)C)o3)cc2)o1	6.744727495	ACHE
COc1ccc2c(c1)oc1cccc(CN(C(C)C)C(=O)CCO[N+]([O-])=O)c21	6.744727495	ACHE
CCOC(=O)c1cnc2cc(ccc2c1N1CCN(CC1)c1cc(C)nc2ncnn12)C(F)(F)F	6.744727495	ACHE
Nc1c2CCCCc2nc2ccccc12	6.744727495	ACHE
COc1ccc(Cn2cc(C(=O)NCCCCCNc3c4CCCCc4nc4cc(Cl)ccc34)c(=O)c3ccccc23)cc1	6.744727495	ACHE
Nc1c2CCCCc2nc2ccccc12	6.744727495	ACHE
Clc1ccccc1Cn1cc(COC(=O)COc2cc(=O)oc3ccccc23)nn1	6.744727495	ACHE
[O-]S(=O)(=O)C(F)(F)F.[O-]S(=O)(=O)C(F)(F)F.COc1cccc(CCCCCCCCc2cccc(OC)[n+]2C)[n+]1C	6.744727495	ACHE
Cc1ccc2nc3CCCCc3c(NCCO)c2c1	6.744727495	ACHE
Cn1c(NCCNc2c3CCCCc3nc3cc(F)ccc23)nc(cc1=O)-c1ccncn1	6.744727495	ACHE
O=c1c2ccccc2oc2ccc(OCCCCCN3CCCCCC3)cc12	6.744727495	ACHE
Nc1c2CCCCc2nc2ccccc12	6.744727495	ACHE
COc1cc(CNCCN2CCN(Cc3ccccc3)CC2)ccc1O	6.742321425	ACHE
CCN(Cc1ccccc1)Cc1ccc(cc1)-c1cc2ccc(OCCNC(=O)Cc3cc(F)cc(F)c3)cc2oc1=O	6.742321425	ACHE
CCCCOc1cc2CC(CC3(F)CCN(Cc4ccccc4F)CC3)C(=O)c2cc1OCCCC	6.742321425	ACHE
CCCCOc1ccc(cc1)C(=O)CCN1CCCCC1	6.742321425	ACHE
CCNC(=S)Nc1cc(ncn1)-n1cnc(CN(C)Cc2ccccc2)c1	6.742321425	ACHE
COc1ccc(CNCCN2CCC(Cc3ccccc3)CC2)cc1OC	6.739928612	ACHE
CNC(=O)Oc1ccccc1OC(C)C	6.739928612	ACHE
FC(F)(F)c1ccc(cc1)-c1nnc(o1)N1CCN(CC1)c1ccccn1	6.739928612	ACHE
CCOC(=O)C1=C(C)Oc2nc3CCCCc3c(N)c2C1c1ccc(OC)cc1	6.739928612	ACHE
O=C(CCNCCCCNc1c2CCCCc2nc2ccccc12)Nc1ccc-2c(c1)C(=O)c1cccc3ccnc-2c13	6.739928612	ACHE
Clc1ccc(CC(=O)OCC(=O)Nc2c3CCCCc3nc3ccccc23)cc1	6.73754891	ACHE
C(c1ccc(Cn2ccc(cc2)=[N+]2CCCC2)cc1)c1ccc(Cn2ccc(cc2)=[N+]2CCCC2)cc1	6.73754891	ACHE
Nc1c2CCCCc2nc2ccccc12	6.73754891	ACHE
COc1ccc2cc(C(=O)NC3CCN(Cc4ccccc4)CC3)c(=O)oc2c1	6.73754891	ACHE
CC(C(=O)NCCNc1c2CCCCc2nc2ccccc12)c1ccc(c(F)c1)-c1ccc(OCCO[N+]([O-])=O)cc1	6.73754891	ACHE
OC(=O)c1c(O)cccc1CCCCCCCCNc1c2CCCCc2nc2ccccc12	6.735182177	ACHE
COc1cc2CC(CC3CCN(Cc4ccccc4C)CC3)C(=O)c2cc1OC	6.735182177	ACHE
C[C@H]1CCC[C@@H](C)N1S(=O)(=O)c1ccccc1[N+]([O-])=O	6.732828272	ACHE
COc1ccc2nc(NCCc3cc[n+](Cc4ccccc4)cc3)sc2c1	6.730487056	ACHE
CC(C)C1=N[C@H]2CC[C@]34C[C@@]33[C@@H](CC[C@H]4[C@]2(C)CS1)[C@]1(C)C[C@@H](O)[C@H]([C@H](C)N(C)C(=O)OC(C)(C)C)[C@@]1(C)CC3=O	6.730487056	ACHE
C[C@H]1CCC[C@@H](C)N1S(=O)(=O)c1cccc(c1)[N+]([O-])=O	6.730487056	ACHE
CC(=O)NCCc1c[nH]c2ccc(OC(=O)NCCCCCNc3c4CCCCc4nc4ccccc34)cc12	6.729460906	ACHE
CC(C)(C)OC(=O)N1Cc2[nH]c3ccccc3c2C[C@H]1C(=O)NCCCCCCNc1c2CCCCc2nc2ccccc12	6.728158393	ACHE
N#Cc1cc2c(cn1)[nH]c1ncc(cc21)-c1ccc(CN2CCCCC2)nc1	6.728158393	ACHE
Cc1cc(=O)oc2cc(OCCCCN3CCN(CC(=O)Nc4c5CCCCc5nc5ccccc45)CC3)ccc12	6.728158393	ACHE
O=C(CCCN1CCCCC1)Nc1cccc2-c3nccc4cccc(C(=O)c12)c34	6.728158393	ACHE
COc1ccc(Cn2cc(C(=O)NCCNc3c4CCCCc4nc4ccccc34)c(=O)c3ccccc23)cc1	6.728158393	ACHE
COc1ccc(cc1O)C(=O)CC(=O)CC1CCN(Cc2ccccc2)CC1	6.728158393	ACHE
COc1cc2CC(CCCCCN[C@H]3CCCc4[nH]c(=O)ccc34)C(=O)c2cc1OC	6.728158393	ACHE
COc1ccc(\C=C2/COc3cc(OCCCCCCCCNc4c5CCCCc5nc5cc(Cl)ccc45)ccc3C2=O)cc1	6.725842151	ACHE
CCN(CC)C(=O)C1CCN(CC1)C(=O)Nc1cccc(Cn2nc(ccc2=O)-c2cccc3ccccc23)c1	6.725842151	ACHE
Nc1c2CCCCc2nc2ccccc12	6.725842151	ACHE
COc1cc(\C=C\C(=O)NCCCCNc2c3CCCCc3nc3ccccc23)ccc1OCc1nc(C)c(C)nc1C	6.725842151	ACHE
CCN(CC)C(=O)C1CCN(CC1)C(=O)Nc1cccc(Cn2nc(Nc3ccccc3CC)ccc2=O)c1	6.725842151	ACHE
CC(C(=O)NCCCNc1c2CCCCc2nc2ccccc12)c1ccc(c(F)c1)-c1ccc(OCCCO[N+]([O-])=O)cc1	6.723538196	ACHE
Clc1ccc(OCC(=O)NCCN2CCN(Cc3ccccc3)CC2)cc1	6.723538196	ACHE
Cn1cc(cn1)-c1ccc2c(N)c3CC(CCc3nc2c1)C(=O)NCCc1ccccc1	6.723538196	ACHE
Nc1c2CCCCc2nc2ccccc12	6.721246399	ACHE
Nc1c2CCCCc2nc2ccccc12	6.721246399	ACHE
Nc1c2CCCCc2nc2ccccc12	6.721246399	ACHE
COc1ccc(cc1OC)C1c2c(C)[nH]nc2Oc2nc3CCCCc3c(N)c12	6.721246399	ACHE
Nc1c2CCCCc2nc2ccccc12	6.721246399	ACHE
CNC(=O)Oc1ccc2N(C)[C@H]3N(Cc4ccccc4)CC[C@@]3(C)c2c1	6.721246399	ACHE
CNC(=O)Oc1ccc2N(C)[C@H]3N(C)CC[C@@]3(C)c2c1	6.721246399	ACHE
COc1ccc2CN(CC(C)C(=O)c3ccc(C)cc3)CC[C@@]34C=C[C@H](O)C[C@@H]3Oc1c24	6.721246399	ACHE
COC(=O)C(C)NC(=O)COc1ccc(C=O)cc1	6.721246399	ACHE
CCN(CCCCCCNC(=O)c1cc(=O)c2c(O)cccc2o1)Cc1ccccc1OC	6.721246399	ACHE
COc1cc(ccc1OC(=O)N(C)C)C(C)N1CCCC1	6.721246399	ACHE
CCN(CCC=Nc1cc(O)c(NCCCNC(=O)CCCCC2CCSS2)cc1O)Cc1ccccc1OC	6.721246399	ACHE
Nc1c2CCCCc2nc2ccccc12	6.721246399	ACHE
Nc1c2CCCCc2nc2ccccc12	6.721246399	ACHE
Nc1c2CCCCc2nc2ccccc12	6.721246399	ACHE
CCN(CC)CCCCCOc1ccc2C\C(=C/c3ccc(CN(C)Cc4ccccc4)cc3)C(=O)c2c1	6.721246399	ACHE
COc1cc2CC(Sc2cc1OC)C(=O)CC(O)C1CC[N+](C)(Cc2ccccc2)CC1	6.721246399	ACHE
Nc1c2CCCCc2nc2ccccc12	6.721246399	ACHE
C(CC1CCN(Cc2ccccc2)CC1)Nc1cc2CCc3ccccc3-c2nn1	6.721246399	ACHE
C(CC1CCN(Cc2ccccc2)CC1)Nc1cc2ccc3ccccc3c2nn1	6.721246399	ACHE
COc1ccccc1NCc1cc(=O)oc2cc3oc4ccccc4c3cc12	6.721246399	ACHE
Oc1ccc(-c2nnc(s2)-c2ccc(O)c(O)c2)c(O)c1	6.721246399	ACHE
Cn1c(CNCC#C)cc2cc(OCCCC3CCN(Cc4ccccc4)CC3)ccc12	6.721246399	ACHE
Cn1c(CNCC#C)cc2cc(OCCCC3CCN(Cc4ccccc4)CC3)ccc12	6.721246399	ACHE
CN(C)Cc1ccc(CSCCNc2nnc(-c3ccccc3)c(-c3ccccc3)c2[N+]([O-])=O)o1	6.721246399	ACHE
CCOC(=O)C1C(c2ccc(F)cc2)c2c(N)c3CCCCc3nc2N=C1C	6.721246399	ACHE
COc1ccc(NC(=S)NCCN2CCOCC2)cc1Cl	6.721246399	ACHE
COc1ccc(NC(=S)NCCN2CCOCC2)cc1Cl	6.721246399	ACHE
Nc1c2CCCCc2nc2Oc3c(ccc4cccnc34)C(c3cccnc3Br)c12	6.721246399	ACHE
[Br-].COc1cccc2cc[n+](cc12)-c1ccc(Br)cc1	6.721246399	ACHE
Nc1c2CCCCc2nc2ccccc12	6.721246399	ACHE
[O-]S(=O)(=O)C(F)(F)F.[O-]S(=O)(=O)C(F)(F)F.COc1cccc(CCCCCCCCc2cccc(OC)[n+]2C)[n+]1C	6.721246399	ACHE
[O-]S(=O)(=O)C(F)(F)F.[O-]S(=O)(=O)C(F)(F)F.COc1cc2CC[N+](C)(CCCCCCc3cccc(OC)[n+]3C)Cc2cc1OC	6.721246399	ACHE
[O-]S(=O)(=O)C(F)(F)F.COc1cc2CC(CCCCCCCc3cccc(OC)[n+]3C)C(=O)c2cc1OC	6.721246399	ACHE
Nc1c2CCCCc2nc2ccccc12	6.721246399	ACHE
OCCN1CCN(CCCOc2cc3C(=O)c4ccccc4-c4nccc(c2)c34)CC1	6.721246399	ACHE
CNC(=O)Oc1ccc2N(C)[C@H]3N(C)CC[C@@]3(C)c2c1	6.721246399	ACHE
Nc1c2CCCCc2nc2ccccc12	6.721246399	ACHE
CCOC(=O)C1C(c2cccc(c2)[N+]([O-])=O)c2c(N)c3CCCCc3nc2N=C1C	6.718966633	ACHE
CCOC(=O)C1C(c2cccc(c2)[N+]([O-])=O)c2c(N)c3CCCCc3nc2N=C1C	6.718966633	ACHE
COc1ccc(cc1)-c1cc2O[C@]3(C)CC[C@@]4(O)C(C)(C)[C@H](O)CC(=O)[C@]4(C)[C@@]3(O)Cc2c(=O)o1	6.718966633	ACHE
COc1ccc(cc1)-c1cc2O[C@]3(C)CC[C@@]4(O)C(C)(C)[C@H](O)CC(=O)[C@]4(C)[C@@]3(O)Cc2c(=O)o1	6.718966633	ACHE
Cn1cc(cn1)-c1ccc2c(N)c3CC(CCc3nc2c1)C(=O)NCc1ccccc1	6.718966633	ACHE
COc1ccc2cc3-c4cc5OCOc5cc4CC[n+]3cc2c1OCCCCSc1ccccc1	6.716698771	ACHE
CC1=C[C@H]2C[C@H](C1)c1c(C2)nc2cc(Cl)ccc2c1NCCCCCCNc1c2[C@@H]3C[C@H](Cc2nc2cc(Cl)ccc12)C=C(C)C3	6.716698771	ACHE
CCN(CCCCCCNc1cc(O)c(cc1O)N=CCCCCCN(CC)Cc1ccncc1)Cc1ccncc1	6.716698771	ACHE
C[C@H]1CCC[C@@H](C)N1S(=O)(=O)c1cccc(c1)[N+]([O-])=O	6.716698771	ACHE
Cl.Oc1ccc2C(=O)\C(COc2c1)=C\c1ccc(OCCN2CCCCC2)cc1	6.716698771	ACHE
Nc1c2CCCCc2nc2ccccc12	6.715343717	ACHE
CCOC(=O)C1C(c2ccc(F)cc2)c2c(N)c3CCCCc3nc2N=C1C	6.714442691	ACHE
CCOC(=O)C1C(c2ccc(F)cc2)c2c(N)c3CCCCc3nc2N=C1C	6.714442691	ACHE
O=C(CCc1c[nH]c2ccccc12)NCCC1CCN(Cc2ccccc2)CC1	6.714442691	ACHE
Cc1ccccc1C1c2c(nc3CCCCc3c2N)-n2n1c(=O)c1ccccc1c2=O	6.714442691	ACHE
Nc1c2CCCCc2nc2ccccc12	6.714442691	ACHE
Nc1c2CCCCc2nc2ccccc12	6.714442691	ACHE
CC(C(=O)NCCCCNc1c2CCCCc2nc2ccccc12)c1ccc(c(F)c1)-c1ccccc1	6.714442691	ACHE
CCCOC1CCCc2nc3ccccc3c(N)c12	6.714442691	ACHE
CCN(CCCN1CCN(CCNc2c3CCCCc3nc3ccccc23)CC1)C1CCCCC1	6.71219827	ACHE
COc1cc2C\C(=C/c3ccc(cc3)N3CCN(CC3)c3ccc(C)cc3)C(=O)c2cc1OC	6.71219827	ACHE
COc1ccc(Cn2cc(C(=O)NCCCCCCNc3c4CCCCc4nc4ccccc34)c(=O)c3ccccc23)cc1	6.71219827	ACHE
COc1ccc(Cn2cc(C(=O)NCCCCCCCNc3c4CCCCc4nc4ccccc34)c(=O)c3ccccc23)cc1	6.71219827	ACHE
O=C(CCC1CCN(Cc2ccccc2)CC1)c1ccc2CCCCNc2c1	6.710009934	ACHE
C[C@H]1CCC[C@@H](C)N1S(=O)(=O)c1ccccc1[N+]([O-])=O	6.709965389	ACHE
O=c1cc(-c2ccccc2)c2ccc(OCCN3CCN(CCCNc4c5CCCCc5nc5ccccc45)CC3)cc2o1	6.709965389	ACHE
Cc1ccc2[nH]c3CCN(CCCCCCN4CCc5[nH]c6ccc(C)cc6c5C4)Cc3c2c1	6.709965389	ACHE
COc1cc2CC(CC3CCN(Cc4cccc(F)n4)CC3)C(=O)c2cc1OC	6.709965389	ACHE
Cc1ccc2[nH]c3CCN(CCCCCN4CCc5[nH]c6ccc(C)cc6c5C4)Cc3c2c1	6.709965389	ACHE
CCN1CCN(Cc2ccc(NC(=O)c3cc4cccc(OC)c4oc3=O)cc2Cl)CC1	6.708853238	ACHE
Cc1ccc(cc1)S(=O)(=O)SCc1ccc(cc1)C#N	6.707743929	ACHE
COc1ccc2cc3-c4cc5OCOc5cc4CC[n+]3cc2c1OCC[n+]1ccccc1	6.707743929	ACHE
O=C1N(CCC2CCN(Cc3ccccc3)CC2)C2(CC2)c2cc3OCOc3cc12	6.705533774	ACHE
COc1cc2CC(CC3CCN(Cc4cccc(c4)C(F)(F)F)CC3)C(=O)c2cc1OC	6.705533774	ACHE
C[N+](C)(C)CCC(=O)Nc1ccc2nc3c4[nH]c5ccccc5c4ccn3c(=O)c2c1	6.705533774	ACHE
COc1cc(CNCCCNc2cc(O)c(cc2O)N=CCCNCc2ccc(O)c(OC)c2)ccc1O	6.70333481	ACHE
COc1cc2nc(NC(=O)CN3CCN(Cc4ccc(cc4)C(F)(F)F)CC3)sc2cc1OC	6.70333481	ACHE
Fc1ccccc1C(=O)NCCNc1c2CCCCc2nc2ccccc12	6.702786804	ACHE
COc1cccc2cc(CN(CCCCCCCNc3c4CCCCCc4nc4ccccc34)Cc3cc4cccc(OC)c4o3)oc12	6.701146924	ACHE
CCN(CCCCCCn1nc(ccc1=O)-c1cc(ccc1O)N(C)C)Cc1ccccc1N(C)C	6.698970004	ACHE
CCN(CCCCCCn1nc(ccc1=O)-c1cc(ccc1O)N(C)C)Cc1ccccc1N(C)C	6.698970004	ACHE
Nc1c2CCCCc2nc2ccccc12	6.698970004	ACHE
CNC(=O)Oc1ccc2N(C)[C@H]3N(C)CC[C@@]3(C)c2c1	6.698970004	ACHE
Nc1c2CCCCc2nc2ccccc12	6.698970004	ACHE
CCOC(=O)c1c(C)nc(nc1-c1ccccc1)N1CCN(CC1)S(=O)(=O)c1ccc(N)cc1	6.698970004	ACHE
CCOC(=O)c1c(C)nc(nc1-c1ccccc1)N1CCN(CC1)S(=O)(=O)c1ccc(N)c(F)c1	6.698970004	ACHE
O=c1c(coc2cc(OCCCCN3CCCCC3)ccc12)-c1ccc(OCCN2CCCCC2)cc1	6.698970004	ACHE
Cc1ccccc1C[n+]1cccc(Cn2nnc3ccccc3c2=O)c1	6.698970004	ACHE
CCN1CCN(CC1)C1CCN(CC1)C(=O)COc1ccc2C(=O)CCc2c1	6.698970004	ACHE
CN1C2=NCCCN2C(=O)c2cc(OC(=O)Nc3ccc(cc3)C(C)(C)C)ccc12	6.698970004	ACHE
CN1C2=NCCCN2C(=O)c2cc(OC(=O)Nc3ccc(cc3)C(C)(C)C)ccc12	6.698970004	ACHE
CCCS(=O)(=O)N1CC(=O)N(CC1=O)S(=O)(=O)CCC	6.698970004	ACHE
CCCCS(=O)(=O)N1CC(=O)N(CC1=O)S(=O)(=O)CCCC	6.698970004	ACHE
Cc1ccc2N(Cc3ccccc3[N+]([O-])=O)C(=O)C(=O)c2c1	6.698970004	ACHE
CCCc1n[nH]c2Oc3nc4CCCCc4c(N)c3C(c12)c1ccc(Cl)cc1	6.698970004	ACHE
O[C@@H]1CO[C@@H](Oc2ccc(C=O)cc2)[C@H](O)[C@@H]1O	6.698970004	ACHE
Nc1c2CCCCc2nc2ccccc12	6.698970004	ACHE
Nc1c2CCCCc2nc2ccccc12	6.698970004	ACHE
Nc1c2CCCCc2nc2ccccc12	6.698970004	ACHE
Oc1c(CNCCCCCCNc2c3CCCCc3nc3ccccc23)ccc2cccnc12	6.698970004	ACHE
Cc1ccc2ccc(CNCCCCCCCNc3c4CCCCc4nc4ccccc34)c(O)c2n1	6.698970004	ACHE
CN(CCCNCc1ccc2ccc(C)nc2c1O)CCCNc1c2CCCCc2nc2ccccc12	6.698970004	ACHE
CN(C)C(=O)Oc1ccc(cc1)-c1c[n+]2c(NC(=O)c3ccccc3)cccc2n1C	6.698970004	ACHE
CN(Cc1ccccc1)Cc1ccc(\C=C2/Cc3ccc(OCCCCCN4CCCCC4)cc3C2=O)cc1	6.698970004	ACHE
C(c1ccc2ccc(C[n+]3ccccc3)cc2c1)[n+]1ccccc1	6.698970004	ACHE
C[C@H]1CCC[C@@H](C)N1S(=O)(=O)c1cccc(c1)[N+]([O-])=O	6.698970004	ACHE
Nc1c2CCCCc2nc2ccccc12	6.698970004	ACHE
Nc1c2CCCCc2nc2ccccc12	6.698970004	ACHE
C(CCCNc1c2CCCCCc2nc2ccccc12)CCCN(Cc1cc2ccccc2o1)Cc1cc2ccccc2o1	6.698970004	ACHE
Nc1c2CCCCc2nc2ccccc12	6.698970004	ACHE
Cl.CN(C)c1ccc(cc1)C(=O)NCCCNc1c2CCCCc2nc2ccccc12	6.698970004	ACHE
Cl.CN(C)c1ccc(cc1)C(=O)NCCCCNc1c2CCCCc2nc2ccccc12	6.698970004	ACHE
Nc1c2CCCCc2nc2ccccc12	6.698970004	ACHE
CN(Cc1ccccc1)Cc1ccc(\C=C2/Cc3ccc(OCCCCCN4CCCCC4)cc3C2=O)cc1	6.698970004	ACHE
Cl.CN(Cc1ccccc1)Cc1ccc(COc2ccc3cc(C#N)c(=O)oc3c2)cc1	6.698970004	ACHE
Fc1ccc(cc1)C(N1CCN(CCN2CCOCC2)CC1)c1ccc(F)cc1	6.698970004	ACHE
CCN(CCCOc1ccc(cc1)-c1cc(=O)c2c(OC)c(OC)c(OC)cc2o1)Cc1ccccc1OC	6.698970004	ACHE
Nc1c2CCCCc2nc2ccccc12	6.698970004	ACHE
CCCCCCSc1nc(nn1C(=O)N(C)C)-c1ccc(C)cc1	6.698970004	ACHE
CN(C)C(=O)n1nc(nc1SCC(F)(F)F)-c1ccc(C)cc1	6.698970004	ACHE
CCN(CC)CCCOc1ccc2nc3-c4ccccc4Cn3c(=O)c2c1	6.698970004	ACHE
Nc1c2CCCCc2nc2ccccc12	6.698970004	ACHE
CC[N+](C)(C)c1cccc(O)c1	6.698970004	ACHE
CN(C)Cc1ccc(CSCCNc2ccc(cc2[N+]([O-])=O)[N+]([O-])=O)o1	6.698970004	ACHE
CC1Cc2ccc(F)cc2C1=O	6.698970004	ACHE
Clc1ccc2c(NCc3cccnc3)c3CCCCc3nc2c1	6.698970004	ACHE
CN1[C@@H]2[C@@](C)(CC[N@@+]2(C)O)c2cc(OC(=O)Nc3ccccc3)ccc12	6.698970004	ACHE
CCN(CC)CCCOc1ccc2nc3-c4ccccc4Cn3c(=O)c2c1	6.696803943	ACHE
CCN(CC)CCOc1ccc2C(=O)c3ccccc3-c3nccc1c23	6.696803943	ACHE
CCCCc1cn(CCCCOc2c(OC)ccc3cc4-c5cc6OCOc6cc5CC[n+]4cc23)nn1	6.696803943	ACHE
COc1ccc2cc3-c4cc5OCOc5cc4CC[n+]3cc2c1OCCCN(C)C	6.696803943	ACHE
[Br-].CCOc1ccc(cc1)C(=O)Nc1cc[n+](Cc2ccccc2)cc1	6.696803943	ACHE
COc1cc(N)c(Cl)cc1C(=O)C(C)CC1CCN(CC2CCCCC2)CC1	6.696803943	ACHE
CCCc1n[nH]c2Oc3nc4CCCCc4c(N)c3C(c12)c1ccc(SC)cc1	6.696803943	ACHE
[O-][N+](=O)c1ccc(cc1)-c1ccc(\C=N\N2CC(=O)N(CCN3CCN(Cc4ccccc4)CC3)C2=O)o1	6.696803943	ACHE
C(CCOc1ccc(cc1)-c1cc2ccccc2o1)CNc1c2CCCCc2nc2ccccc12	6.696803943	ACHE
O=C1N(CCC2CCN(Cc3ccccc3)CC2)C2(CC2)c2cc3OCOc3cc12	6.694648631	ACHE
O=C1N(CCCCCNCc2ccccc2)C(=O)c2ccccc12	6.694648631	ACHE
COc1ccc(CNCCCCN2CCC(Cc3ccccc3)CC2)cc1OC	6.694648631	ACHE
[Br-].COc1cc(OC)cc(c1)C(=O)Nc1cc[n+](Cc2ccccc2)cc1	6.694648631	ACHE
CC1=C[C@H]2Cc3[nH]c(=O)ccc3[C@@]3(C1)[C@@H]2CCCN3CCCN1CCN(CCCN2CCC[C@@H]3[C@@H]4Cc5[nH]c(=O)ccc5[C@]23CC(C)=C4)CC1	6.694648631	ACHE
C(Cc1ccc(Cn2ccc(cc2)=[N+]2CCCCCC2)cc1)Cc1ccc(Cn2ccc(cc2)=[N+]2CCCCCC2)cc1	6.694648631	ACHE
COc1cc2cc(-c3cccc(CN(C)Cc4ccccc4)c3)c(=O)oc2cc1OC	6.694648631	ACHE
CN(CCCN=c1n2CCCCCCc2nc2ccccc12)CCC\N=c1\n2CCCCCCc2nc2ccccc12	6.693146251	ACHE
C[N+]1=Cc2ccc(OCCCCCCCCN3C(=O)c4ccccc4C3=O)c3O[C@H]4C[C@@H](O)C=C[C@@]4(CC1)c23	6.692503962	ACHE
CC1N[C@@H](Cc2c1[nH]c1ccccc21)C(=O)NCCCCCCNc1c2CCCCc2nc2ccccc12	6.692503962	ACHE
COc1ccc2nc(NCCc3cc[n+](Cc4c(F)cccc4F)cc3)sc2c1	6.692503962	ACHE
O=C1N(CCCCCCCCN2CCN(Cc3ccccc3)CC2)C(=O)c2ccccc12	6.690369833	ACHE
Cc1ccc2N(Cc3ccc(Br)cc3)C(=O)C(=O)c2c1	6.690369833	ACHE
CCCN(CCC)Cc1cn(cn1)-c1cc(NC(=S)NCC)ncn1	6.690369833	ACHE
[truncated: 32,378 more rows]
